# Supplementary material for: Application of Multiplatform Mass Spectrometry to the Study of Babesia divergens Metabolism and the Pathogenesis of Human Babesiosis
Source: Int J Mol Sci. 2025 Aug 8;26(16):7677. doi: 10.3390/ijms26167677 (PMC12386598; doi:10.3390/ijms26167677)
Supplement: Supplementary file 1 [file ijms-26-07677-s001.zip]

Archive with 9 entries (9 files):
- Figure S1.png
- Figure S2.png
- Figure S3.png
- File S1.pdf
- Table S1_revised.csv
- Table S2.xlsx
- Table S3_revised.csv
- Table S4.csv
- Table S5_revised.xlsx
