# Supplementary material for: Application of Multiplatform Mass Spectrometry to the Study of Babesia divergens Metabolism and the Pathogenesis of Human Babesiosis
Source: Int J Mol Sci. 2025 Aug 8;26(16):7677. doi: 10.3390/ijms26167677 (PMC12386598; doi:10.3390/ijms26167677)
Supplement: Supplementary file 1 [file ijms-26-07677-s001.zip › Table S1_revised.csv]

Table S1. Curated list representing annotations, associated metrics and abundances of the entire annotated metabolite dataset. The table encompasses information about molecular feature characteristics, annotations, and related statistics. A confidence degree (CD) in the annotation value of 1b represents a compound confirmed by running a standard under the same method together in the same run. CD …
Analytical platform	Molecular feature or transition	Annotation/identification																					CD	ppm error	RMT error or ?RT error (%)	FDR (RBC)	Log2FC (RBC)b	FDR (S)	log2FC (S)c
			iRBC1	iRBC2	iRBC3	iRBC4	iRBC5	uRBC1	uRBC2	uRBC3	uRBC4	uRBC5	iS1	iS2	iS3	iS4	iS5	uS1	uS2	uS3	uS4	uS5
CE-ESI(+)-TOF/MS	281.111@12.93	1-Methyladenosine (2'-O-)	0.000213279	0.000243938	0.000229673	0.000233218	0.000236318	0.000163462	0.000219903	0.000234751	0.000205264	0.000264657	NaN	NaN	NaN	NaN	NaN	NaN	NaN	NaN	NaN	NaN	2b	3.91	3.22	6.29E-01	0.088	absent	absent
GC-CI(+)-QTOF/MS	259.1294@10.018	1-Methylhydantoin // Dihidrouracil	0.000130	0.0001154	0.0001164	0.0001175	0.0001210	0.0000786	0.0000720	0.0000725	0.0000746	0.0000778	1.32578E-05	4.04164E-05	2.27271E-05	2.32159E-05	2.54989E-05	NaN	9.70908E-06	1.07767E-05	3.84858E-05	6.5564E-06	2bc	-5.4	-3.47	3.08E-05	0.68	5.52E-01	0.61
CE-ESI(+)-TOF/MS	318.0648@22.13	2-(4-(2-(phosphonooxy)ethyl)piperazinyl)-ethanesulfonic acid	0.001908048	0.001827596	0.001790025	0.001907577	0.001730841	1.78694E-05	1.63916E-05	1.43751E-05	2.48234E-05	4.87382E-06	NaN	NaN	NaN	NaN	NaN	NaN	NaN	NaN	NaN	NaN	2abc	-	-	7.93E-01	6.9	absent	absent
LC-ESI(-)-QqQ/MS	(133.1 -> 75.1), (133.1 -> 57.2) @9.982	2,3-Dihydroxyisovalerate	NaN	NaN	8.783543993	12.85335149	16.62568967	NaN	16.02517145	7.254968674	5.17708278	7.679604099	56.39976151	70.74064137	57.19163197	50.8242455	63.1082676	69.01420148	61.51301095	70.92405581	49.32213388	69.63908181	2ab	-	0.53	7.13E-01	0.50	6.51E-01	-0.1
CE-ESI(+)-TOF/MS	161.0689@13.99	2-Aminoadipic acid	6.40499E-05	4.34772E-05	4.72537E-05	3.97423E-05	NaN	0.000136013	0.000116939	8.90002E-05	9.2393E-05	8.48267E-05	NaN	NaN	NaN	NaN	NaN	NaN	NaN	NaN	NaN	NaN	2b	-2.48	-1.1	8.99E-01	-1.1	absent	absent
CE-ESI(+)-TOF/MS	103.0649@10.91	2-Aminobutyric acid // 4-Aminobutyric acid	0.000129161	0.00013746	0.000144567	0.000131352	0.000113983	0.00012299	0.000169223	0.000188029	0.000147705	0.000204314	0.000172835	0.000125285	0.000201657	0.000247776	0.000249278	0.000237332	0.00022265	0.000221252	0.000197599	0.000176158	2b	-17.47	-0.44	7.42E-03	-0.34	6.65E-01	-0.08
LC-ESI(-)-QqQ/MS	(330.0 -> 134.1), (330.0 -> 79.0) @11.869	2-Deoxyadenosine-5'-monophosphate	NaN	NaN	6.3231962	6.497734386	12.52928081	NaN	NaN	NaN	NaN	NaN	34.74225309	42.90978378	37.15975735	31.39107279	41.39928153	NaN	NaN	NaN	NaN	NaN	2ab	-	0.28	iRBC only	iRBC only	iS only	iS only
LC-ESI(-)-QqQ/MS	(286.1 -> 226.0), (286.1 -> 93.0) @2.028	2-Deoxycytidine	NaN	NaN	NaN	NaN	NaN	NaN	NaN	NaN	NaN	NaN	39.84508866	2.73764092	56.54280081	56.41643419	78.12268221	NaN	NaN	NaN	NaN	NaN	2ab	-	2.8	absent	absent	iS only	iS only
LC-ESI(-)-QqQ/MS	(386.0 -> 79.0), (386.0 -> 97.0) @14.523	2-Deoxycytidine-5'-diphosphate	NaN	NaN	NaN	NaN	NaN	NaN	NaN	NaN	NaN	NaN	0.002932788	0.003093534	0.004604811	0.004926452	0.003940639	NaN	NaN	NaN	NaN	NaN	2ab	-	0.16	absent	absent	iS only	iS only
LC-ESI(-)-QqQ/MS	(306.0 -> 79.0), (306.0 -> 194.9) @9.774	2-Deoxycytidine-5'-monophosphate	NaN	NaN	18.86380388	15.00494105	29.51117994	NaN	6.449835004	5.443804064	6.000106197	3.970848505	7.025798862	6.083038124	6.98595879	7.633781385	10.8093466	3.427179359	4.054724048	2.580117915	2.599748378	3.001823689	2ab	-	-0.15	2.76E-01	2.0	4.07E-03	1.3
LC-ESI(-)-QqQ/MS	(243.0 -> 97.0), (243.0 -> 79.1) @8.349	2-Deoxyglucose-6-phosphate	NaN	NaN	2.736753023	1.682272026	1.366760236	NaN	2.933645883	1.574029205	2.805359387	3.15638774	NaN	NaN	NaN	NaN	NaN	NaN	NaN	NaN	NaN	NaN	2ab	-	-0.13	4.83E-01	-0.44	absent	absent
LC-ESI(-)-QqQ/MS	(213.0 -> 96.9), (213.0 -> 79.1) @9.074	2-Deoxyribose-5-phosphate	NaN	NaN	0.102372308	0.161947602	0.143258155	NaN	8.047468553	13.73666973	6.584187331	11.99709161	NaN	NaN	NaN	NaN	NaN	NaN	NaN	NaN	NaN	NaN	2ab	-	0.38	7.47E-02	-6.2	absent	absent
LC-ESI(-)-QqQ/MS	(227.1 -> 42.2), (227.1 -> 184.0) @3.389	2-Deoxyuridine	NaN	NaN	0.025825121	0.022018264	0.033197174	NaN	0.000781375	0.000793888	0.001946937	0.000242365	0.062797106	0.033103554	0.087050464	0.08043368	0.094523737	0.001489356	0.005301576	0.002603467	0.003941386	0.004416662	2ab	-	-3.7	6.57E-02	4.8	1.89E-03	4.3
GC-CI(+)-QTOF/MS	249.1337@7.825	2-Hydroxybutyric acid	0.000046	0.0000515	0.0000517	0.0000547	0.0000562	0.0000580	0.0000571	0.0000644	0.0000577	0.0000511	0.000347993	0.000263442	0.000343527	0.000325018	0.000307555	NaN	0.000542098	0.000465112	0.000449692	0.000452303	2bc	-2.01	-2.79	1.25E-01	-0.15	4.06E-03	-0.59
GC-CI(+)-QTOF/MS	349.1311@11.603	2-Hydroxyglutaric acid	0.000447	0.0004326	0.0004035	0.0003989	0.0004088	0.0004847	0.0004960	0.0004985	0.0005364	0.0003984	NaN	5.28963E-06	6.93795E-06	NaN	1.01184E-05	NaN	NaN	NaN	NaN	NaN	2c	-6.3	-	6.24E-02	-0.21	iS only	iS only
CE-ESI(+)-TOF/MS	145.1099@11.3	3-Dehydroxycarnitine	0.001157353	0.001128161	0.001108065	0.00116401	0.001038991	0.001160256	0.001334899	0.00137832	0.00116318	0.001301319	NaN	NaN	NaN	NaN	NaN	NaN	NaN	NaN	NaN	NaN	2b	0	3.87	4.59E-01	-0.18	absent	absent
CE-ESI(+)-TOF/MS	357.254@13.42	3-Hydroxydodecenoylcarnitine	0.000252289	0.000262175	0.000258628	0.000252306	0.000236686	0.000190317	0.00025646	0.000290712	0.000231078	0.000334245	NaN	NaN	NaN	NaN	NaN	NaN	NaN	NaN	NaN	NaN	3	-9.52	-	6.46E-02	-0.046	absent	absent
LC-ESI(-)-QqQ/MS	(174.1 -> 130.0), (174.1 -> 128.0) @15.775	3-Indoleacetic acid	NaN	NaN	7.090988507	4.577498538	12.04917239	NaN	6.474252984	4.302804728	NaN	2.775930289	28.03336717	33.57442824	39.16294481	36.73598783	34.45962941	57.97968054	54.13007515	56.97273948	38.10876136	45.4953816	2ab	-	-0.01	4.35E-01	0.81	1.10E-02	-0.56
LC-ESI(-)-QqQ/MS	(145.1 -> 101.1), (145.1 -> 41.3) @13.447	3-Methylglutaric acid	NaN	NaN	7.661086238	7.83817138	14.92502565	NaN	10.79107976	3.776219787	2.724995133	4.15772075	40.12102315	33.13470836	39.05132695	35.1399125	36.05694255	5.715234061	4.842184838	6.124931411	3.45708066	4.833533276	2ab	-	-4.6	4.83E-01	0.92	1.30E-06	2.9
CE-ESI(+)-TOF/MS	137.0479@13.26	4-Aminobenzoic acid	0.000312613	0.000307989	0.000327787	0.000320795	0.000288641	0.000328822	0.000318846	0.000323242	0.000306032	0.000325897	0.000185519	0.000226249	0.000122163	0.000130908	0.000112537	0.000120912	0.000114241	8.00594E-05	0.000161105	0.000155785	2b	-2.92	2.07	2.55E-04	-0.041	3.02E-01	0.3
LC-ESI(-)-QqQ/MS	(179.0 -> 107.0) @14.815	4-Hydroxyphenylpyruvic acid	NaN	NaN	65.67354154	76.38142957	63.32978414	NaN	0.287783336	NaN	NaN	0.542504143	71.45312643	76.93044749	80.08655282	77.57101192	63.76934041	7.305594773	7.640651308	4.661140622	4.105827508	4.709850608	2ab	-	0.19	9.28E-03	7.4	1.41E-06	3.7
LC-ESI(-)-QqQ/MS	(182.0 -> 138.0), (182.0 -> 108.1) @14.583	4-Pyridoxic acid	NaN	NaN	26.21925418	36.34071131	47.13774078	NaN	100.8863727	36.80582047	29.56247013	30.27454937	116.6105355	159.8316898	133.6686678	137.772635	124.1559229	659.5216344	570.029895	633.7137353	405.5998998	559.8051504	2ab	-	-0.12	4.83E-01	-0.43	1.58E-04	-2.1
LC-ESI(-)-QqQ/MS	(356.1 -> 134.0), (356.1, 296.0) @11.251	5'-Deoxy-5'-(methylthio)adenosine	NaN	NaN	158.230051	188.4309921	299.7967283	NaN	231.2452472	70.15427548	66.19586187	64.77076734	1.826277992	2.452926264	3.407938418	3.937357342	3.514972493	3.034078011	2.577155115	1.891308155	2.474459299	2.038873079	2ab	-	-0.31	3.76E-01	1.0	3.70E-01	0.33
CE-ESI(+)-TOF/MS	241.1051@14.5	5-Methyldeoxycytidine	0.000230876	0.000234295	0.000241599	0.000223023	0.000186584	0.00016182	0.000275504	0.000273938	0.000203757	0.000271976	NaN	NaN	NaN	NaN	NaN	NaN	NaN	NaN	NaN	NaN	3	3.32	-	4.63E-01	-0.088	absent	absent
CE-ESI(+)-TOF/MS	297.0907@10.41	5'-Methylthioadenosine	2.96697E-05	2.55547E-05	2.70788E-05	2.88633E-05	2.31691E-05	2.54905E-05	2.33625E-05	2.4819E-05	3.63551E-05	1.93479E-05	NaN	NaN	NaN	NaN	NaN	NaN	NaN	NaN	NaN	NaN	2b	-4.71	18.65	7.17E-01	0.054	absent	absent
LC-ESI(-)-QqQ/MS	(275.1 -> 78.9), (275.1 -> 76.9) @12.035	6-Phosphogluconic acid	NaN	NaN	4.582866971	4.12140121	9.06398219	NaN	17.99953955	6.87348998	5.787713057	5.952045452	NaN	NaN	NaN	NaN	NaN	NaN	NaN	NaN	NaN	NaN	2ab	-	0.09	4.48E-01	-0.63	absent	absent
CE-ESI(+)-TOF/MS	203.1161@12.27	Acetylcarnitine	0.001430529	0.001381055	0.001360723	0.001404586	0.001275758	0.002480721	0.002721736	0.002803145	0.002438555	0.002422024	0.000686722	0.000719456	0.000642912	0.000575803	0.000573326	0.000511574	0.000523459	0.000461008	0.000504387	0.000571196	2b	-3.94	-5.72	3.56E-01	-0.91	6.32E-03	0.31
CE-ESI(+)-TOF/MS	267.098@14.07	Adenosine	0.000193657	0.000213481	0.000201362	0.000205844	0.000177502	0.000118825	0.000217042	0.000227959	0.000144904	0.000262879	NaN	NaN	NaN	NaN	NaN	NaN	NaN	NaN	NaN	NaN	2b	-5.62	-11.24	2.56E-04	0.03	absent	absent
LC-ESI(-)-QqQ/MS	(328.0 -> 134.0), (328.0 -> 79.0) @12.775	Adenosine-3',5'-cyclic monophosphate	NaN	NaN	9.776555377	10.36464651	10.72500242	NaN	0.983695766	1.031023497	0.132745712	1.547193633	NaN	NaN	NaN	NaN	NaN	NaN	NaN	NaN	NaN	NaN	2ab	-	0.04	1.20E-01	3.5	absent	absent
LC-ESI(-)-QqQ/MS	(426.0 -> 328.0), (426.0 -> 159.0) @14.571	Adenosine-5'-diphosphate	1.295639495	NaN	1.475642094	0.810869167	8.123518972	NaN	6.60222828	0.80565945	0.270266786	0.841886459	1.554189018	4.786601283	1.390273378	1.836552254	2.379621195	NaN	NaN	NaN	NaN	NaN	1b	-	5.9	7.90E-01	0.48	iS only	iS only
LC-ESI(-)-QqQ/MS	(346.0 -> 79.0), (346.0 -> 97.0) @11.336	Adenosine-5'-monophosphate	916.0601623	NaN	1836.929908	1770.760266	4753.675181	NaN	70.08916002	35.45754974	31.74724456	35.2664753	707.9736933	896.3743136	678.64687	587.9329609	639.2190349	3.779238483	5.128088422	3.011835874	3.891661603	3.00488041	1b	-	5.9	1.45E-01	5.7	2.45E-05	7.5
GC-CI(+)-QTOF/MS	234.1273@7.663	Alanine	0.008342	0.0091101	0.0092204	0.0099838	0.0087197	0.0075992	0.0077756	0.0071895	0.0070350	0.0063572	0.015086746	0.012578989	0.013646168	0.007589391	0.013562488	NaN	0.009994675	0.010164996	0.010244336	0.009339818	2bc	1.28	-0.56	5.78E-03	0.34	2.66E-01	0.33
LC-ESI(-)-QqQ/MS	(157.0 -> 42.2), (157.0 -> 97.0) @1.443	Allantoin	NaN	NaN	4.364472714	3.711574626	3.976381764	NaN	4.356865289	3.343952875	6.159401051	3.866574981	NaN	NaN	NaN	NaN	NaN	NaN	NaN	NaN	NaN	NaN	2ab	-	0.28	4.83E-01	-0.14	absent	absent
LC-ESI(-)-QqQ/MS	(145.0 -> 57.2), (145.0 -> 101.0) @13.463	alpha-Ketoglutaric acid	1893.910954	NaN	2893.385887	3686.093286	5559.21689	NaN	3703.115592	1902.308874	1072.708661	1939.93056	15556.80299	13442.74486	12802.08146	12561.22627	11610.92035	2112.852183	2148.076687	2134.548538	2201.739964	2056.99972	1b	-	-0.35	3.76E-01	0.7	7.25E-06	2.6
GC-CI(+)-QTOF/MS	320.1216@10.657	Aminomalonic acid	0.000163	0.0001315	0.0001143	0.0001290	0.0001460	0.0001321	0.0001305	0.0001616	0.0001525	0.0001658	3.25079E-05	3.68743E-05	6.26377E-05	3.1257E-05	5.52165E-05	NaN	2.39982E-05	4.40349E-05	3.67306E-05	3.23079E-05	2c	-6.25	-	4.08E-01	-0.12	4.88E-01	0.35
CE-ESI(+)-TOF/MS	159.1258@11.64	Aminooctanoic acid	0.008359018	0.00829895	0.00830155	0.008628544	0.007983448	0.005928024	0.006397778	0.006488376	0.005777528	0.006292803	NaN	NaN	NaN	NaN	NaN	NaN	NaN	NaN	NaN	NaN	3	-1.89	14.04	6.81E-02	-0.12	absent	absent
GC-CI(+)-QTOF/MS	243.1171@13.696	Arabitol // Ribitol	0.000045	0.0000539	0.0000456	0.0000500	0.0000485	0.0000763	0.0000789	0.0000613	0.0000596	0.0000757	3.23806E-05	3.50809E-05	5.13025E-05	4.57175E-05	4.60373E-05	NaN	7.49997E-05	7.75209E-05	6.52573E-05	5.85363E-05	2bc	0	-2.54	5.78E-03	-0.53	1.22E-02	-0.71
CE-ESI(+)-TOF/MS	174.1124@10.34	Arginine	0.112454155	0.112804489	0.112139141	0.116095387	0.110091444	0.115823529	0.107350875	0.111874155	0.127005176	0.1163554	0.016233927	0.014090478	0.012091779	0.012562022	0.009961417	0.059163396	0.049891428	0.051027522	0.07038128	0.06873271	2b	-5.74	3.49	2.39E-05	-0.037	2.42E-04	-2.2
LC-ESI(-)-QqQ/MS	(131.0 -> 113.0), (131.0 -> 70.0) @1.372	Asparagine	220.5313815	NaN	148.5014221	149.2104342	151.0629274	NaN	145.1555111	131.4859204	464.315866	113.1730266	106.3328029	118.1516487	130.0724835	125.0330051	121.5125343	103.5925192	98.49263176	104.0841217	100.2622426	107.5446225	1b	-	-0.09	6.96E-01	-0.35	1.86E-02	0.21
CE-ESI(+)-TOF/MS	133.0375@14.5	Aspartic acid	0.009976348	0.00982167	0.009773888	0.010028689	0.009059337	0.013496286	0.012284346	0.012408711	0.01236622	0.010848302	0.011180226	0.010865889	0.006858237	0.007008321	0.005373335	0.004140868	0.002966713	0.003109579	0.006343587	0.004862012	2b	-1.5	-0.46	5.91E-01	-0.34	2.33E-02	0.95
GC-CI(+)-QTOF/MS	445.1474@13.394	beta-Glycerophosphate	0.000191	0.0003069	0.0002934	0.0003030	0.0002378	0.0002241	0.0002490	0.0002102	0.0002109	0.0001432	4.20889E-05	5.24674E-05	4.42215E-05	4.16911E-05	6.07821E-05	NaN	NaN	3.3155E-06	1.58678E-06	2.69433E-06	2bc	-4.34	-0.74	1.25E-01	0.36	2.20E-04	4.3
CE-ESI(+)-TOF/MS	117.079@14.41	Betaine	0.007677319	0.007677533	0.007650715	0.007818151	0.00717749	0.011452402	0.011971562	0.012289043	0.011340748	0.011828415	0.00462824	0.003743366	0.004343002	0.006859318	0.006457785	0.004036703	0.003923716	0.003775898	0.003454584	0.002806786	2b	-2.56	-0.88	3.82E-05	-0.63	5.66E-02	0.53
CE-ESI(+)-TOF/MS	231.1454@21.43	Butyrylcarnitine	0.000167539	0.000246283	0.000212105	0.000123337	0.0002534	0.000276572	0.000286038	0.000223635	0.000271457	0.00034756	NaN	NaN	NaN	NaN	NaN	NaN	NaN	NaN	NaN	NaN	3	4.76	-	3.02E-03	-0.49	absent	absent
GC-CI(+)-QTOF/MS	301.2542@14.853	C14:0 Myristic acid	0.000799	0.0008896	0.0008749	0.0007986	0.0008811	0.0009150	0.0007151	0.0007718	0.0008189	0.0009143	0.000251199	0.000365166	0.000271118	0.000250893	0.000364659	NaN	0.000146089	0.000266665	0.000385008	0.000251624	2bc	4.98	-1.14	6.97E-01	0.037	7.39E-01	0.2
GC-CI(+)-QTOF/MS	315.2684@16.257	C15:0 Pentadecanoic acid	0.000530	0.0005910	0.0005731	0.0005830	0.0006463	0.0007371	0.0005437	0.0005832	0.0006009	0.0006670	0.000161652	0.000222621	0.000156801	0.000126836	0.000210958	NaN	0.00012845	0.000133952	0.00020485	0.000125923	2bc	-6.66	-	4.05E-01	-0.1	5.52E-01	0.25
LC-ESI(+)-QTOF/MS	273.267@10.48	C16 Sphinganine	0.041487636	0.012552529	0.02974999	0.049037079	0.061774024	0.010480153	0.019658604	0.041038881	0.025639387	0.035179134	0.002530171	0.003241976	0.004064939	0.00284495	0.003753614	0.041982001	0.052672292	0.043635614	0.054222942	0.054279796	2a	0.73	-	3.05E-01	0.56	3.12E-07	-3.9
GC-CI(+)-QTOF/MS	313.2462@17.817	C16:0 Palmitic acid	0.005358	0.0053779	0.0061470	0.0053097	0.0060347	0.0052760	0.0050159	0.0049306	0.0049889	0.0060344	0.002538354	0.003070414	0.003273197	0.002946034	0.003277811	NaN	0.001909507	0.002285865	0.002501848	0.001953368	2bc	1.21	-1.68	2.74E-01	0.11	1.90E-02	0.48
GC-CI(+)-QTOF/MS	325.2619@17.424	C16:1 Palmitoleic acid	0.000041	0.0000622	0.0000398	0.0000521	0.0000395	0.0002100	0.0000752	0.0000572	0.0000543	0.0000447	6.81552E-05	0.000118109	8.13935E-05	9.92876E-05	9.64342E-05	NaN	8.76544E-05	9.60611E-05	0.000161769	8.22434E-05	2bc	-5.81	-1.04	3.11E-01	-0.91	7.31E-01	-0.21
GC-CI(+)-QTOF/MS	357.3182@21.279	C18:0 Stearic acid	0.007763	0.0087601	0.0098427	0.0083750	0.0097313	0.0096396	0.0089922	0.0091462	0.0090859	0.0114289	0.002946823	0.004116771	0.004835065	0.002714596	0.005504087	NaN	0.001211167	0.0018482	0.002472937	0.001754805	2bc	-1.4	-1.38	3.34E-01	-0.12	4.56E-02	1.1
GC-CI(+)-QTOF/MS	356.2953@20.791	C18:1 Oleic acid	0.000990	0.0013580	0.0014745	0.0011874	0.0011753	0.0011291	0.0010816	0.0009032	0.0008759	0.0008354	0.001443836	0.002104352	0.002305743	0.001180631	0.002709462	NaN	0.00160119	0.002195088	0.002442533	0.002026323	2bc	-2.53	-1.1	5.96E-02	0.36	9.79E-01	-0.084
GC-CI(+)-QTOF/MS	356.3055@20.911	C18:1 Vaccenic acid	0.000055	0.0000764	0.0000852	0.0000730	0.0000662	0.0000758	0.0000788	0.0000738	0.0000651	0.0000684	0.002108434	0.001772571	0.000336856	0.002251178	0.000386239	NaN	0.002611665	0.00314313	0.003769476	0.003117907	2bc	5.07	-	8.65E-01	-0.025	4.38E-02	-1.2
GC-CI(+)-QTOF/MS	353.2858@20.665	C18:2n-6 Linoleic acid	0.002104	0.0029148	0.0032520	0.0025534	0.0024719	0.0017675	0.0018880	0.0015190	0.0014448	0.0013550	0.001972418	0.00267421	0.002549921	0.00183258	0.002829984	NaN	0.001892408	0.002485484	0.002600439	0.002149047	2bc	-3.4	-1.32	5.78E-03	0.74	9.79E-01	0.056
GC-CI(+)-QTOF/MS	356.2953@20.776	C18:3 Linolenic acid	0.000989	0.0013561	0.0014707	0.0011804	0.0011722	0.0011428	0.0010691	0.0009064	0.0008614	0.0008257	0.000596123	0.000922014	0.000912282	0.000542379	0.001002392	NaN	0.000686754	0.000969541	0.001070388	0.000858384	2bc	-3.7	-	6.16E-02	0.36	7.19E-01	-0.17
GC-CI(+)-QTOF/MS	385.3496@25.159	C20:0 Arachidic acid	0.000042	0.0000449	0.0000379	0.0000288	0.0000472	0.0000288	0.0000339	0.0000340	0.0000475	0.0000553	NaN	NaN	NaN	NaN	NaN	NaN	NaN	NaN	NaN	NaN	2bc	-8.04	-2	9.77E-01	0.0096	absent	absent
GC-CI(+)-QTOF/MS	383.3340@24.630	C20:1 Eicosenoic acid	0.000033	0.0000466	0.0000504	0.0000370	0.0000370	0.0000466	0.0000443	0.0000411	0.0000380	0.0000329	NaN	NaN	NaN	NaN	NaN	NaN	NaN	NaN	NaN	NaN	2bc	-1.57	-	9.77E-01	0.005	absent	absent
GC-CI(+)-QTOF/MS	381.3183@24.514	C20:2 Eicosadienoic acid	0.000041	0.0000628	0.0000664	0.0000587	0.0000468	0.0000612	0.0000606	0.0000525	0.0000439	0.0000399	NaN	NaN	NaN	NaN	NaN	NaN	NaN	NaN	NaN	NaN	2bc	-4.72	-	6.81E-01	0.093	absent	absent
GC-CI(+)-QTOF/MS	379.3079@24.096	C20:3 Dihomo-gamma-linolenic acid	0.000094	0.0001512	0.0001748	0.0001370	0.0001197	0.0001142	0.0001441	0.0001045	0.0000944	0.0000880	NaN	NaN	NaN	NaN	NaN	NaN	NaN	NaN	NaN	NaN	2bc	-2.37	-	2.35E-01	0.31	absent	absent
GC-CI(+)-QTOF/MS	378.2888@23.674	C20:4n-6 Arachidonic acid	0.000370	0.0005546	0.0005970	0.0004690	0.0004552	0.0004547	0.0004891	0.0004055	0.0003558	0.0003076	9.83858E-05	0.000136977	0.000149478	9.43003E-05	0.000160195	NaN	0.000108133	0.000141513	0.000158948	0.000124987	2bc	-5.57	-	2.09E-01	0.28	9.79E-01	-0.061
GC-CI(+)-QTOF/MS	375.2714@23.785	C20:5n-6 Eicosapentanoic acid	0.000115	0.0001648	0.0001658	0.0001425	0.0001411	0.0001232	0.0001498	0.0001795	0.0001133	0.0001037	NaN	NaN	NaN	NaN	NaN	NaN	NaN	NaN	NaN	NaN	2bc	-4	-	5.77E-01	0.12	absent	absent
GC-CI(+)-QTOF/MS	406.3127@27.291	C22:4 Adrenic acid	0.000076	0.0001202	0.0001221	0.0001123	0.0000991	0.0001022	0.0000994	0.0001019	0.0000900	0.0000776	NaN	NaN	NaN	NaN	NaN	NaN	NaN	NaN	NaN	NaN	2bc	-0.99	-	3.50E-01	0.17	absent	absent
GC-CI(+)-QTOF/MS	403.3027@27.367	C22:5n-3 Docosapentanoic acid	0.000034	0.0000489	0.0000420	0.0000415	0.0000435	0.0000438	0.0000391	0.0000335	0.0000357	0.0000335	NaN	NaN	NaN	NaN	NaN	NaN	NaN	NaN	NaN	NaN	2bc	10.91	-	2.33E-01	0.18	absent	absent
GC-CI(+)-QTOF/MS	401.2855@27.125	C22:6 Docosahexaenoic acid	0.000056	0.0000868	0.0000804	0.0000679	0.0000704	0.0000590	0.0000663	0.0000504	0.0000553	0.0000528	NaN	NaN	NaN	NaN	NaN	NaN	NaN	NaN	NaN	NaN	2bc	-3.74	-	6.41E-02	0.35	absent	absent
CE-ESI(+)-TOF/MS	161.1054@11.76	Carnitine	0.000549446	0.000557817	0.000586553	0.000565131	0.000528295	0.001461071	0.001713506	0.001853009	0.001522365	0.0019011	0.002978896	0.00254806	0.002483148	0.002335357	0.002282256	0.001943821	0.001925839	0.001861591	0.002017784	0.001961341	2b	-3.72	-8.26	1.19E-06	-1.6	1.66E-03	0.38
GC-CI(+)-QTOF/MS	313.2935@16.549	Cetyl alcohol	0.000048	0.0000497	0.0000573	0.0000540	0.0000580	0.0000631	0.0000643	0.0000600	0.0000599	0.0000716	NaN	NaN	NaN	NaN	NaN	NaN	NaN	NaN	NaN	NaN	2bc	-10.47	-1.87	2.18E-02	-0.26	absent	absent
GC-CI(+)-QTOF/MS	369.3423@26.245	Cholesterol	0.144644	0.1217084	0.1254525	0.1188675	0.1644811	0.1311000	0.1203765	0.1392494	0.1498437	0.1839247	0.003317515	0.003378343	0.002857745	0.002536684	0.003009148	NaN	0.002072899	0.002474171	0.002178079	0.002264023	2bc	-6.53	15.07	5.77E-01	-0.1	2.51E-02	0.43
CE-ESI(+)-TOF/MS	103.0999@9.91	Choline	0.007404698	0.007586179	0.007272349	0.00757754	0.007812781	0.006514855	0.006794384	0.007073233	0.00784822	0.00679555	0.01727235	0.015255939	0.018486435	0.022845452	0.024425949	0.014830885	0.014347754	0.017079077	0.010207976	0.011840971	2b	-4.85	-14.83	9.66E-02	0.1	2.13E-02	0.52
GC-CI(+)-QTOF/MS	276.1345@10.712	Citramalic acid	0.003386	0.0064561	0.0067097	0.0069535	0.0049329	0.0060847	0.0054428	0.0059941	0.0052555	0.0050560	0.007335345	0.008933417	0.008180756	0.008681317	0.007648709	NaN	0.006692897	0.007036948	0.0065924	0.007063715	2bc	7.39	-9.22	9.00E-01	0.031	3.35E-02	0.25
LC-ESI(-)-QqQ/MS	(191.0 -> 111.0), (191.0 -> 87.0) @14.1	Citric acid // Isocitric acid	63.08737568	NaN	55.44391656	68.06711273	67.8612874	NaN	341.6961651	93.35240558	84.49357165	80.76702633	38988.90311	57275.4263	49152.15042	45477.56908	49978.82308	57516.08996	79865.61965	76307.58151	77054.16234	41772.18376	1b	-	-1.15	4.52E-01	-1.2	5.74E-03	-0.47
CE-ESI(+)-TOF/MS	175.0959@14.15	Citrulline	0.004140036	0.004097978	0.004066953	0.004222745	0.003874276	0.001223858	0.001300621	0.001347795	0.001198104	0.001287278	0.0258526	0.025352122	0.021216853	0.019265226	0.017850473	0.000620365	0.000429639	0.000461328	0.000552002	0.000484743	2b	-2.86	-0.1	1.93E-05	1.7	1.81E-04	5.4
CE-ESI(+)-TOF/MS	131.0696@12.11	Creatine	0.017828644	0.017922829	0.017937116	0.017850596	0.016541538	0.029831605	0.032028547	0.03372718	0.029249364	0.032875952	0.002089051	0.0019932	0.001987961	0.002027264	0.001827475	0.001406293	0.001485096	0.001522556	0.001596479	0.00158538	2b	-2.29	1.95	1.57E-01	-0.84	3.12E-05	0.39
CE-ESI(+)-TOF/MS	113.0594@10.48	Creatinine	0.000954191	0.000854532	0.000869878	0.001099621	0.000956598	0.001621915	0.001311163	0.001177287	0.001662652	0.001264837	0.003100724	0.002900678	0.003895652	0.003903335	0.004377504	0.003307852	0.003561521	0.004318648	0.002992548	0.003063216	2b	-5.31	3.52	5.31E-09	-0.57	6.22E-01	0.076
GC-CI(+)-QTOF/MS	Cysteine, 3TMS	Cysteine	0.000375	0.0000989	0.0000703	0.0000509	0.0001829	0.0000765	0.0000902	0.0000799	0.0002605	0.0001268	NaN	NaN	NaN	NaN	NaN	NaN	NaN	NaN	NaN	NaN	2bc	-6.51	0.67	7.33E-01	0.3	absent	absent
CE-ESI(+)-TOF/MS	240.0241@14.15	Cystine	0.003760477	0.00389984	0.003831446	0.004014014	0.004319798	0.00077664	0.000869986	0.000745991	0.000688562	0.001473248	0.005007433	0.00480073	0.002347225	0.001858903	0.001165321	0.003591771	0.002114973	0.001972159	0.006866322	0.004884528	2b	-2.08	-1.16	6.52E-06	2.1	5.01E-01	-0.36
LC-ESI(-)-QqQ/MS	(242.1 -> 109.0), (242.1 -> 42.2) @1.774	Cytidine	NaN	NaN	2.549070459	7.832975837	6.888006969	NaN	0.013953131	0.017183725	NaN	0.05918227	23.02184551	26.53869108	31.96280875	30.52244484	31.04784877	0.797275974	0.15708374	0.157609013	0.093966809	0.34429519	2ab	-	1.1	1.59E-01	7.6	7.25E-06	6.5
LC-ESI(-)-QqQ/MS	(322.0 -> 79.0), (322.0 -> 97.0) @9.057	Cytidine-5'-monophosphate	NaN	NaN	3.593267997	4.623769281	7.902429581	NaN	2.417380021	1.814601355	2.159330254	1.127281336	NaN	3.044256703	NaN	NaN	NaN	NaN	NaN	NaN	NaN	NaN	1b	-	0.62	2.81E-01	1.5	absent	absent
LC-ESI(+)-QTOF/MS	295.251@17.13	d18:3 Sphingosine	0.001241121	0.001538964	0.001359206	0.001118148	0.001285386	0.001557746	0.001316442	0.000930149	0.000974618	0.001010418	0.000907388	0.000342568	0.000760477	0.000685047	0.000397099	0.001158312	0.002950671	0.002138798	0.001162897	0.001470729	3	-0.34	-	3.73E-01	0.18	1.53E-02	-1.5
CE-ESI(+)-TOF/MS	267.0973@14.97	Deoxyguanosine	0.001690447	0.001659639	0.001682784	0.001594393	0.001281258	0.000936889	0.001465673	0.001435027	0.001012817	0.001176147	0.000868422	0.000927561	0.000771739	0.000822998	0.000651988	0.000538982	0.000620016	0.000565779	0.000759604	0.000742108	2b	-3	-0.6	3.22E-06	0.39	3.63E-02	0.33
LC-ESI(-)-QqQ/MS	(157.0 -> 113.0), (157.0 -> 42.2) @6.829	Dihydroorotic acid	NaN	NaN	3.438003331	1.290623234	0.501403543	NaN	41.58207581	39.03283122	49.77521726	38.29797428	0.405541142	0.358630961	NaN	NaN	NaN	48.57016305	51.11848532	57.17412877	80.93935487	68.07630442	2ab	-	-0.51	2.37E-03	-4.6	1.06E-04	-3.3
LC-ESI(-)-QqQ/MS	(300.3 -> 199.0), (300.3 -> 282.0) @8.111	Dihydrosphingosine	NaN	NaN	42.82063007	30.26932878	53.89410512	NaN	48.77491506	34.96028841	37.75730544	30.11672998	1.275708891	0.106767996	1.760663194	NaN	0.854557533	NaN	NaN	NaN	NaN	NaN	2ab	-	-0.18	8.21E-01	0.16	iS only	iS only
LC-ESI(-)-QqQ/MS	(169.0 -> 97.0), (169.0 -> 79.0) @9.728	Dihydroxyacetone phosphate	70.97325574	NaN	48.09123045	42.80281501	139.9331626	NaN	1554.226185	296.6109635	362.6291761	225.4865957	449.7149546	943.4060318	972.3181808	800.2311693	707.4073219	19.55081051	36.74624307	50.68855695	25.88979087	53.16016618	1b	-	-0.43	2.91E-01	-3	5.74E-04	4.4
CE-ESI(+)-TOF/MS	261.1328@13.91	Dipeptide: Asp-Lys	0.000670698	0.000699394	0.000701481	0.000681485	0.000546577	0.00045091	0.000646754	0.000675628	0.000481989	0.00061259	0.000200793	0.000189346	0.000136695	8.02542E-05	6.02731E-05	0.000201187	0.000248661	0.000195251	0.000320371	0.000341741	3	-3.06	-	6.86E-02	0.2	1.45E-02	-0.97
CE-ESI(+)-TOF/MS	202.1308@12.79	Dipeptide: Leu-Ala // Ile-Ala	9.11225E-05	8.13537E-05	8.41145E-05	8.66772E-05	8.22722E-05	0.000156441	0.00015641	0.000155159	0.000163721	0.000171727	NaN	NaN	NaN	NaN	NaN	NaN	NaN	NaN	NaN	NaN	3	2.47	-	2.94E-01	-0.92	absent	absent
CE-ESI(+)-TOF/MS	260.1374@15.63	Dipeptide: Leu-Glu // Ile-Glu // Gammaglutamyl-Leu // Gammaglutamyl-Ile	0.000265911	0.000253966	0.000259231	0.000278614	0.000249635	0.000338898	0.000335191	0.000337722	0.00030552	0.000334221	NaN	NaN	NaN	NaN	NaN	NaN	NaN	NaN	NaN	NaN	3	-2.69	-	1.14E-06	-0.34	absent	absent
CE-ESI(+)-TOF/MS	228.1463@12.7	Dipeptide: Leu-Pro // Ile-Pro	0.000393268	0.000406804	0.000392543	0.000403149	0.000370085	0.000379813	0.000411937	0.000437129	0.000407245	0.000435237	NaN	NaN	NaN	NaN	NaN	NaN	NaN	NaN	NaN	NaN	3	2.63	-	2.55E-04	-0.075	absent	absent
CE-ESI(+)-TOF/MS	245.1748@9.98	Dipeptide: Lys-Val	0.000275334	0.000321892	0.000294545	0.000287043	0.000288641	0.000273602	0.000250031	0.000280381	0.000344505	0.000264023	NaN	NaN	NaN	NaN	NaN	NaN	NaN	NaN	NaN	NaN	3	-5.71	-	2.59E-01	0.055	absent	absent
CE-ESI(+)-TOF/MS	257.1503@12.11	Dipeptide: Thr-Arg	0.000113122	0.000124286	0.00011465	0.000117472	9.29455E-05	7.06521E-05	0.000168585	0.000200602	9.54021E-05	0.000201811	NaN	NaN	NaN	NaN	NaN	NaN	NaN	NaN	NaN	NaN	3	-7.39	-	7.03E-01	-0.39	absent	absent
GC-CI(+)-QTOF/MS	409.1727@11.467	Eryhtronic acid	0.000081	0.0000732	0.0000677	0.0000727	0.0000699	0.0002665	0.0002600	0.0003055	0.0002887	0.0001976	0.000168106	0.000213437	0.00018537	0.000196571	0.000186747	NaN	0.000304754	0.000340849	0.000373315	0.000306001	2c	0.24	-	2.38E-04	-1.9	8.57E-04	-0.8
GC-CI(+)-QTOF/MS	262.1413@9.042	Ethanolamine	0.001459	0.0011318	0.0010640	0.0011700	0.0013366	0.0009047	0.0010524	0.0010966	0.0011278	0.0012053	0.002497884	0.002390672	0.002541148	0.005037611	0.002262721	NaN	0.003297381	0.002367701	0.002420762	0.002522511	2c	8.27	-	1.89E-01	0.19	9.48E-01	0.15
LC-ESI(-)-QqQ/MS	(259.0 -> 97.0), (259.0 -> 79.0) @7.402	Fructose-6-phosphate	22.32361847	NaN	16.14441095	9.811866421	7.638338156	NaN	236.6563151	385.8062322	1589.1418	336.7166011	15.86532427	16.34487824	18.94405925	17.74810649	16.92343704	NaN	NaN	NaN	NaN	NaN	1b	-	-0.44	1.85E-01	-5.4	iS only	iS only
LC-ESI(-)-QqQ/MS	(115.0 -> 71.0) @13.845	Fumaric acid	90.69274749	NaN	149.772557	156.5872905	211.8740887	NaN	345.2047179	121.2902645	81.1609104	117.1274762	318.9284261	246.1684531	275.2404134	261.852612	250.15678	885.5311675	839.8775295	842.8057281	853.8273634	886.4024748	1b	-	0.52	9.05E-01	-0.13	8.10E-08	-1.7
LC-ESI(-)-QqQ/MS	(249.1 -> 128.0), (249.1 -> 171.0) @7.506	gamma-Glu-Cys	NaN	NaN	5.548579072	3.483525963	3.387861775	NaN	NaN	NaN	NaN	NaN	NaN	NaN	NaN	NaN	NaN	NaN	NaN	NaN	NaN	NaN	2ab	-	-0.13	iRBC only	iRBC only	absent	absent
GC-CI(+)-QTOF/MS	467.2119@15.638	Gluconic acid // Galactonic acid	0.000260	0.0002532	0.0002802	0.0002855	0.0002406	0.0005205	0.0005174	0.0005667	0.0005720	0.0004336	6.84554E-05	5.89526E-05	6.33049E-05	4.41417E-05	7.97669E-05	NaN	2.72471E-05	3.92142E-05	5.43769E-05	4.08526E-05	2bc	-1.93	-2.3	2.94E-04	-0.98	1.00E-01	0.64
GC-CI(+)-QTOF/MS	568.267@17.072 + 568.267@17.545	Glucose	0.267913	0.2922891	0.2687874	0.3430944	0.3174291	0.3868876	0.3944621	0.3910647	0.3475057	0.3438477	0.112748231	0.101799607	0.194233663	0.257002898	0.153812779	NaN	0.38003306	0.417957219	0.498582595	0.325010562	2bc	-0.51	-	1.11E-02	-0.32	9.27E-03	-1.3
LC-ESI(-)-QqQ/MS	(259.0 -> 97.0), (259.0 -> 79.0) @6.947	Glucose-6-phosphate	11.50993617	NaN	8.881036881	4.361517369	13.29879338	NaN	249.4774057	278.6097186	339.2972818	264.3375087	47.04617702	57.26201054	32.55414993	44.73147907	43.13317597	2.582121188	3.063731831	3.582217149	3.787508667	1.240733167	1b	-	-0.14	4.39E-04	-4.9	1.02E-04	4.1
LC-ESI(-)-QqQ/MS	(146.0 -> 102.0), (146.0 -> 128.0) @3.53	Glutamic acid	4791.874481	NaN	5488.033971	5904.35943	9557.15741	NaN	19978.53491	10813.46237	15571.1174	10385.49907	22026.02413	17734.8498	23999.59414	27604.61593	26170.74388	5889.220632	6327.690348	5400.914249	4959.30165	9234.48517	1b	-	2.2	1.20E-01	-1.1	1.14E-04	1.9
LC-ESI(-)-QqQ/MS	(145.1 -> 127.0), (145.1 -> 109.0) @1.381	Glutamine	195.8341331	NaN	130.6491042	133.0082462	144.6022361	NaN	371.2565235	326.5214166	1135.206469	285.1825051	111.3293252	122.9881887	121.6796854	118.8905103	109.6641164	318.0037237	333.2787348	318.5430326	351.6196535	305.7648163	1b	-	2.4	2.53E-01	-1.8	1.82E-07	-1.5
GC-CI(+)-QTOF/MS	277.1281@11.034	Glutaric acid	0.000169	0.0001555	0.0001466	0.0001773	0.0002015	0.0001553	0.0001540	0.0001648	0.0001678	0.0002376	6.1133E-05	7.86283E-05	6.31011E-05	4.92604E-05	4.8041E-05	NaN	5.20429E-05	4.25726E-05	3.70728E-05	5.04839E-05	2c	0.72	-	7.96E-01	-0.049	1.89E-01	0.4
CE-ESI(+)-TOF/MS	307.086@15.93	Glutathione	0.000241173	0.000122653	0.000114674	0.000111871	9.3977E-05	0.001601739	0.001151712	0.000411697	0.000697922	0.000165003	NaN	NaN	NaN	NaN	NaN	NaN	NaN	NaN	NaN	NaN	2b	-8.47	0.87	1.73E-01	-2.56	absent	absent
LC-ESI(-)-QqQ/MS	(611.1 -> 306.1), (611.1 -> 272.1) @12.682	Gluthathione (oxidized)	NaN	NaN	1339.934072	1184.306286	2676.186236	NaN	3928.730893	3305.509446	4189.552027	2992.365487	33.01803181	28.46599029	27.89973984	21.35429876	29.0614056	5.569858539	8.472704246	6.946471309	4.625255146	3.4859888	1b	-	-0.06	4.63E-02	-1.1	8.74E-05	2.3
GC-CI(+)-QTOF/MS	307.12@9.414	Glyceric acid	0.000563	0.0005334	0.0005217	0.0005407	0.0005397	0.0003990	0.0004084	0.0004380	0.0004659	0.0004745	0.001949303	0.001973472	0.001895257	0.002038953	0.001984429	NaN	0.001128811	0.001089996	0.001275057	0.0011401	2bc	-4.02	-0.32	3.03E-03	0.3	2.34E-05	0.76
GC-CI(+)-QTOF/MS	293.1402@8.976	Glycerol	0.001818	0.0016209	0.0015793	0.0021099	0.0024493	0.0023274	0.0030155	0.0030803	0.0025781	0.0046185	0.003601601	0.004361327	0.003426591	0.004621806	0.003335315	NaN	0.009067165	0.00808062	0.008858499	0.007324436	2bc	-11	-1.3	5.24E-02	-0.71	4.23E-04	-1.1
GC-CI(+)-QTOF/MS	448.137@13.837	Glycerol-1-phosphate	0.000120	0.0001493	0.0001307	0.0001395	0.0001251	0.0001106	0.0001074	0.0000986	0.0001106	0.0000807	0.000525056	0.000645257	0.000575732	0.000403929	0.000766	NaN	7.87186E-06	1.86711E-05	2.32166E-05	1.75472E-05	2bc	0	-0.81	1.15E-02	0.39	9.28E-04	5.1
CE-ESI(+)-TOF/MS	257.103@21.34	Glycerophosphocholine	0.00989564	0.009001525	0.008963781	0.009445147	0.00616394	0.023264334	0.018130583	0.019584971	0.020392091	0.014031156	0.004475227	0.004491934	0.003381381	0.003233171	0.00280573	0.000930106	0.001007783	0.001455582	0.001106529	0.001055964	2b	-2.72	6.27	1.54E-03	-0.23	1.15E-03	1.7
CE-ESI(+)-TOF/MS	75.0328@11.56	Glycine	0.008899248	0.009103473	0.009097408	0.009450292	0.008635277	0.009238275	0.009283933	0.009444704	0.008516889	0.009159213	0.006377966	0.005708057	0.005458619	0.004963969	0.004267661	0.005896468	0.005717608	0.006068849	0.006800747	0.006106047	2b	-11.99	2.89	1.48E-02	-0.015	9.28E-02	-0.19
LC-ESI(-)-QqQ/MS	(150.0 -> 133.0), (150.0 -> 66.0) @2.147	Guanine	NaN	NaN	44.59167099	38.89882241	67.25196012	NaN	1.271479102	0.665010156	0.889396273	0.753869393	109.6330793	80.55508407	122.2290815	91.39931524	107.1873126	0.622871854	2.240897734	0.30646197	0.514207259	1.535879325	2ab	-	2.2	7.47E-02	5.8	1.91E-05	6.6
LC-ESI(+)-QTOF/MS	616.1772@11.7	Heme	0.000294164	0.001080463	0.000422794	0.000515509	0.001364996	0.001280451	0.001223297	0.001247213	0.000849544	0.002651158	0.002394878	0.002306233	0.001417856	0.003303569	0.002464224	NaN	NaN	NaN	NaN	NaN	2c	0	-	1.34E-01	-0.98	iS only	iS only
CE-ESI(+)-TOF/MS	201.1127@11.56	Heteropyrithiamine	0.000133062	0.000143451	0.00015121	0.000143083	0.00010985	4.23695E-05	0.000139721	0.000160398	0.000139458	0.000164136	NaN	NaN	NaN	NaN	NaN	NaN	NaN	NaN	NaN	NaN	3	5.47	-	8.69E-01	0.075	absent	absent
CE-ESI(+)-TOF/MS	273.2662@14.03	Hexadecasphinganine	0.001291919	0.000703833	0.000851805	0.001871967	0.001987315	0.000844138	0.001056471	0.0016585	0.001215691	0.001784892	0.002051188	0.004900723	0.003324947	0.003944831	0.00167526	0.001326336	0.001415425	0.001388833	0.001211389	0.001239113	3	-1.1	-	9.62E-01	0.032	3.51E-02	1.3
GC-CI(+)-QTOF/MS	568.267@16.403	Hexose (Fructose) 1	0.001091	0.0010562	0.0008903	0.0010732	0.0010801	0.0013765	0.0013917	0.0014496	0.0014067	0.0006180	0.001457658	0.001325305	0.003081043	0.004108227	0.002422254	NaN	0.002434028	0.003073875	0.003798514	0.001993126	2bc	-8.21	-	3.22E-01	-0.27	9.26E-01	-0.19
GC-CI(+)-QTOF/MS	568.267@16.453	Hexose (Fructose) 2	0.000789	0.0007570	0.0006597	0.0008482	0.0008575	0.0011139	0.0011581	0.0011508	0.0010709	0.0005018	0.002257656	0.002041317	0.004833446	0.00570947	0.003914712	NaN	0.003696045	0.00438306	0.005544856	0.002919028	2bc	-8.73	-	2.14E-01	-0.35	9.74E-01	-0.14
GC-CI(+)-QTOF/MS	568.267@16.771	Hexose (Galactose)	0.000052	0.0000498	0.0000421	0.0000535	0.0000611	0.0000530	0.0000350	0.0000510	0.0000612	0.0003802	0.001026083	0.000939891	0.001465114	0.001771432	0.001261002	NaN	0.000408785	0.000422851	0.000489142	0.000304464	2bc	-17.29	-	4.52E-01	-1.2	1.03E-02	1.7
GC-CI(+)-QTOF/MS	480.2417@14.854	Hexose (L-Fucose // 6-Deoxyglucose) 1	0.000022	0.0000210	0.0000182	0.0000196	0.0000197	0.0000180	0.0000178	0.0000154	0.0000165	0.0000060	9.37791E-05	8.5029E-05	0.000103428	9.54399E-05	0.000107162	NaN	6.51302E-05	6.99919E-05	7.00729E-05	6.82787E-05	2bc	-0.6	-	9.05E-02	0.45	3.68E-03	0.5
GC-CI(+)-QTOF/MS	480.2417@15.07	Hexose (L-Fucose // 6-Deoxyglucose) 2	0.000030	0.0000276	0.0000267	0.0000277	0.0000235	0.0000261	0.0000235	0.0000194	0.0000226	0.0000090	0.000116234	0.000101106	0.000136865	0.00012877	0.000141751	NaN	8.74245E-05	9.754E-05	9.63209E-05	8.69016E-05	2bc	-9.87	-	1.06E-01	0.42	3.12E-02	0.44
LC-ESI(-)-QqQ/MS	(179.1 -> 71.0), (179.0 -> 51.2) @1.396	Hexose (Mannose // Sorbose)	NaN	NaN	0.000272991	0.000267878	0.000187446	NaN	0.00282424	0.003315715	0.004597567	0.00348293	1.87607E-05	NaN	4.24666E-06	2.10792E-05	NaN	0.001042061	0.001147311	0.000984496	0.001428425	0.001116112	2ab	-	0.43	2.40E-02	-3.9	8.31E-06	-5.9
GC-CI(+)-QTOF/MS	188.1045@16.121	Hexose 1	0.000313	0.0003353	0.0003124	0.0003016	0.0003676	0.0002596	0.0002640	0.0003271	0.0003318	0.0003286	5.53959E-05	5.91661E-05	0.000104499	8.22397E-05	9.73238E-05	NaN	0.000145348	0.000235581	0.000253721	0.000172205	4	1.56	-	3.68E-01	0.11	1.22E-02	-1.3
GC-CI(+)-QTOF/MS	226.2157@16.131	Hexose 2	0.000567	0.0007135	0.0006550	0.0006048	0.0007589	0.0015560	0.0012935	0.0011224	0.0008152	0.0011058	0.001007343	0.000848636	0.001493642	0.001407937	0.001182431	NaN	0.002576355	0.004789106	0.005732792	0.002885184	4	1.56	-	1.11E-02	-0.84	2.37E-02	-1.7
LC-ESI(-)-QqQ/MS	(154.1 -> 93.1), (154.1 -> 137.0) @1.325	Histidine	57.31204082	NaN	47.19564232	48.9423888	52.71657115	NaN	54.21612156	46.16039951	147.7419445	42.52766305	38.61247485	46.08236623	37.61191252	42.24872692	38.17560296	37.98308057	33.39566408	36.72261332	40.34598569	43.19462168	1b	-	-2.1	5.53E-01	-0.49	4.52E-01	-0.22
CE-ESI(+)-TOF/MS	197.1163@11.75	Histidine trimethylbetaine	0.013611963	0.013672163	0.013590749	0.013976801	0.010919251	0.012236508	0.012678301	0.013041427	0.014031644	0.012475277	NaN	NaN	NaN	NaN	NaN	NaN	NaN	NaN	NaN	NaN	3	-1.01	-	1.94E-01	0.12	absent	absent
LC-ESI(-)-QqQ/MS	(205.0 -> 125.0), (205.0 -> 145.0) @14.537	Homocitrate	NaN	NaN	NaN	NaN	NaN	NaN	NaN	NaN	NaN	NaN	111.091416	165.5615723	126.5472733	116.1425311	127.7837615	62.69689671	77.63372981	76.90736092	37.330925	49.2395918	2ab	-	0.33	absent	absent	3.51E-03	1.1
LC-ESI(-)-QTOF/MS	368.166@6.15	Hydroxyandrostenone sulfate	NaN	NaN	NaN	NaN	0.0006	NaN	0.0006	0.0006	0.0006	0.0006	-	-	-	-	-	-	-	-	-	-	3	0.54	-	uRBC only	uRBC only	-	-
LC-ESI(-)-QqQ/MS	(147.0 -> 87.0), (147.0 -> 128.9) @14.393	Hydroxyglutaric acid // Citramalic acid	NaN	NaN	1323.917925	1799.451031	1252.492498	NaN	47.46680899	106.6782829	96.81144799	86.88661804	146.7763508	104.7886815	178.6962903	366.9636064	346.3021844	NaN	NaN	NaN	6.982255934	NaN	2ab	-	-0.05	1.22E-01	4.1	6.53E-01	0.46
CE-ESI(+)-TOF/MS	136.0387@14.93	Hypoxanthine	0.035477374	0.034635596	0.034180327	0.035525187	0.0350768	0.034334182	0.030507976	0.031329417	0.032707776	0.030963997	0.061174155	0.061183348	0.071749179	0.073962969	0.08263855	0.053494791	0.05603694	0.060589076	0.045036819	0.051882209	2b	-1.47	0.66	1.58E-02	0.13	8.43E-03	0.39
LC-ESI(-)-QqQ/MS	(162.1 -> 118.0), (162.1 -> 116.0) @16.074	Indoline carboxylic acid	NaN	NaN	2.697510305	1.174946376	4.946278192	NaN	1.798209813	2.373072416	2.296500823	1.348510298	2.360732875	2.43923806	8.38756008	11.83426325	10.34175852	2.959333389	4.081722816	8.595528574	2.456187975	9.207206529	2ab	-	-0.01	6.54E-01	0.59	4.20E-01	0.37
CE-ESI(+)-TOF/MS	268.0821@20.38	Inosine	0.000497998	0.000476909	0.000494025	0.000514336	0.000504097	0.000318641	0.00029613	0.000304055	0.000313229	0.000298633	0.000350451	0.000395581	0.000400876	0.00036542	0.000388375	0.00045386	0.00053225	0.000452735	0.000483087	0.000482576	2b	-5.97	6.19	3.11E-07	0.7	3.98E-04	-0.34
LC-ESI(-)-QqQ/MS	(427.0 -> 158.9), (427.0 -> 135.0) @14.567	Inosine-5'-diphosphate	NaN	NaN	NaN	NaN	2.483786662	NaN	2.105178705	NaN	NaN	NaN	NaN	NaN	NaN	NaN	NaN	NaN	NaN	NaN	NaN	NaN	2ab	-	-0.04	9.49E-01	0.24	absent	absent
LC-ESI(-)-QqQ/MS	(347.0 -> 79.0), (347.0 -> 97.0) @10.328	Inosine-5'-monophosphate	NaN	NaN	4443.678169	4015.299091	5592.930016	NaN	6439.248066	4808.449581	4591.152056	4363.238228	1105.617953	1151.922645	1140.431	1042.632513	1187.725329	56.9443291	41.0479449	53.84974607	52.10981588	44.48939409	2ab	-	-0.8	4.61E-01	-0.11	4.67E-08	4.5
CE-ESI(+)-TOF/MS	231.1454@12.65	Isobutirylcarnitine	5.52854E-05	5.77545E-05	5.95789E-05	5.96922E-05	5.99108E-05	8.12979E-05	9.79429E-05	9.37888E-05	8.00259E-05	8.62833E-05	NaN	NaN	NaN	NaN	NaN	NaN	NaN	NaN	NaN	NaN	2b	4.76	-0.02	3.05E-04	-0.59	absent	absent
LC-ESI(-)-QqQ/MS	(130.0 -> 45.0) @2.228	Isoleucine	11.60578438	NaN	12.02920608	17.21948683	14.2766207	NaN	17.15504515	13.51776515	30.31747306	11.37201381	48.51484126	34.25893121	52.41322887	53.1544872	53.43457282	41.48967786	44.56804931	36.3326326	38.47885343	48.30563129	1b	-	-0.67	4.86E-01	-0.39	1.40E-01	0.21
LC-ESI(-)-QqQ/MS	(129.0 -> 85.1), (129.0 -> 41.3) @12.828	Itaconic acid	265.8911733	NaN	2234.792896	2270.946543	17842.69187	NaN	35.52698069	15.66228208	48.91327999	38.68291718	221.7829014	315.5668784	418.5470879	367.6676577	326.9596878	131.237128	129.7378873	124.9963247	140.3603613	128.3014019	1b	-	-5.4	3.87E-01	7.6	2.34E-03	1.4
LC-ESI(-)-QqQ/MS	(207.1 -> 144.0), (207.1 -> 190.0) @4.253	Kynurenine	NaN	NaN	2.01332205	1.979726804	3.713096506	NaN	6.680061673	3.419561265	3.150498239	4.261123449	2.782388234	2.212013863	3.823694306	3.296981993	2.953866792	5.453589126	10.61787907	8.026384916	12.97264	10.75922469	2ab	-	-0.93	1.81E-01	-0.77	6.12E-03	-1.7
LC-ESI(-)-QqQ/MS	(89.0 -> 43.3), (89.0 -> 45.3) @6.986	Lactic acid	9012.856186	NaN	8523.440886	9178.518861	10584.15973	NaN	5237.816535	6064.140766	16793.02204	5821.374929	12147.71603	8291.407329	9314.435454	12412.0539	10317.87163	4720.449239	6252.712414	3356.1923	2969.295917	6931.066423	1b	-	0.25	2.91E-01	0.43	1.25E-03	1.8
LC-ESI(-)-QqQ/MS	(130.0 -> 45.0) @2.388	Leucine	71.38629385	NaN	77.20651273	86.08103848	130.9001918	NaN	155.6663312	88.01044499	120.3989625	86.98941228	375.9343746	170.5604066	345.180326	444.5245097	432.3853289	357.2496719	460.6495699	293.307005	240.5138626	477.2131247	1b	-	1.3	4.83E-01	-0.3	8.43E-01	-0.048
LC-ESI(-)-QTOF/MS	513.307@15.31	LPC(14:0)	0.0061	0.0065	0.0069	0.0068	0.0079	0.0015	NaN	0.0014	0.0015	0.0016	-	-	-	-	-	-	-	-	-	-	2bc	0.59	-	1.46E-03	-1.7	-	-
LC-ESI(+)-QTOF/MS	495.332@18.73	LPC(16:0) 1	0.000466205	0.000552132	0.000378703	0.000271234	0.000377747	0.01049949	0.009638451	0.009634885	0.014477555	0.007981496	0.000167878	0.00015776	0.000120045	0.000242492	0.000118307	0.046974967	0.048958758	0.047409497	0.044708893	0.048181276	2abc	-1.01	-	5.72E-04	-4.7	2.59E-11	-8.2
LC-ESI(+)-QTOF/MS	495.332@19.52	LPC(16:0) 2	0.003135807	0.003877491	0.002392812	0.001800345	0.002077142	0.148426229	0.128873708	0.122028966	0.14287872	0.112016258	0.000312432	0.000267449	0.000290483	0.000397983	0.000253584	0.38422965	0.394621138	0.391806611	0.3637475	0.396004679	2abc	-1.01	-	1.06E-05	-5.6	2.59E-11	-10
LC-ESI(-)-QTOF/MS	539.322@16.41	LPC(16:1) 1	0.0208	0.0305	0.0296	0.0219	0.0156	0.0055	NaN	0.0058	0.0077	0.0048	-	-	-	-	-	-	-	-	-	-	2bc	-0.56	-	1.54E-02	-1.1	-	-
LC-ESI(-)-QTOF/MS	525.342@20.48	LPC(16:1) 2	0.0032	0.0019	0.0022	0.0025	0.0028	0.0023	NaN	0.0009	0.0006	0.0009	-	-	-	-	-	-	-	-	-	-	2bc	-2.1	-	6.93E-04	1.1	-	-
LC-ESI(+)-QTOF/MS	509.348@21.64	LPC(17:0) 1	5.64193E-05	5.54924E-05	6.68672E-05	4.66007E-05	4.78339E-05	0.001705819	0.001461164	0.001391116	0.001673924	0.001320942	0.00035756	0.000358053	0.000319894	0.000507586	0.000313876	0.004922297	0.004791216	0.004934916	0.004554591	0.004636065	2abc	-0.2	-	1.06E-05	-4.8	1.00E-10	-3.7
LC-ESI(-)-QTOF/MS	555.347@20.92	LPC(17:0) 2	0.0089	0.0084	0.0082	0.0077	0.0078	0.0032	NaN	0.0029	0.0033	0.0033	-	-	-	-	-	-	-	-	-	-	2bc	-11.91	-	1.02E-04	-4.8	-	-
LC-ESI(+)-QTOF/MS	523.363@23.05	LPC(18:0) 1	0.000307041	0.00031211	0.00022957	0.00014828	0.00013766	0.008835383	0.008735499	0.008281187	0.012018118	0.007088637	0.003437928	0.002721838	0.00216052	0.003490385	0.002679176	0.191783586	0.195533998	0.190818391	0.180513174	0.197159769	2abc	-1.53	-	2.55E-04	-5.3	1.42E-09	-6
LC-ESI(+)-QTOF/MS	523.364@23.84	LPC(18:0) 2	0.002613144	0.003562973	0.002495049	0.001890496	0.001540139	0.116511326	0.100508383	0.096219613	0.115991497	0.0934357	0.001265831	0.001513432	0.002776234	0.001467888	0.002723894	0.02218859	0.022558572	0.021914386	0.020319149	0.022787159	2abc	0.38	-	1.06E-05	-5.4	2.59E-11	-3.5
LC-ESI(+)-QTOF/MS	521.35@19.77	LPC(18:1) 1	0.001244193	0.001403618	0.001169805	0.000977394	0.001172966	0.009802328	0.00891872	0.008300527	0.010039583	0.007089974	0.00054214	0.000964213	0.000427085	0.001979287	0.000679489	0.054041987	0.054189614	0.053922821	0.051457222	0.054442813	2abc	5.55	-	7.80E-05	-2.9	7.86E-12	-5.9
LC-ESI(-)-QTOF/MS	567.353@20.3	LPC(18:1) 2	0.0192	0.0292	0.0283	0.0205	0.0132	0.0042	NaN	0.0046	0.0066	0.0033	-	-	-	-	-	-	-	-	-	-	2bc	-1.06	-	4.25E-02	-0.75	-	-
LC-ESI(+)-QTOF/MS	521.348@21.01	LPC(18:1) 3	NaN	NaN	NaN	NaN	NaN	0.001839729	0.001599562	0.001527802	0.001716293	0.001388641	0.002347285	0.001307092	0.001659194	0.002095144	0.001218307	0.009130303	0.009101875	0.008869537	0.009111758	0.009612541	2abc	-0.19	-	uRBC only	uRBC only	6.28E-09	-2.4
LC-ESI(+)-QTOF/MS	519.332@17.92	LPC(18:2)	0.000619873	0.000773149	0.000359044	0.000261504	0.000445287	0.005756255	0.005072032	0.00479036	0.006078446	0.004210954	0.000407129	0.000365963	0.000322975	0.000560014	0.000368512	0.072648922	0.074217117	0.073846923	0.068411021	0.073851696	2abc	-0.96	-	8.96E-05	-3.4	2.59E-11	-7.5
LC-ESI(-)-QTOF/MS	583.385@25.94	LPC(19:0)	NaN	NaN	NaN	NaN	NaN	0.000641992	NaN	0.000435199	0.000731018	0.000628429	-	-	-	-	-	-	-	-	-	-	2bc	0.17	-	uRBC only	uRBC only	-	-
LC-ESI(-)-QTOF/MS	597.399@28.19	LPC(20:0)	0.0031	0.0036	0.0034	0.0029	0.0020	0.0287	NaN	0.0291	0.0319	0.0261	-	-	-	-	-	-	-	-	-	-	2bc	-2.68	-	1.84E-04	-4.1	-	-
LC-ESI(-)-QTOF/MS	591.352@19.23	LPC(20:3)	0.0146	0.0119	0.0094	0.0261	0.0213	0.0058	NaN	0.0080	0.0056	0.0065	-	-	-	-	-	-	-	-	-	-	2bc	-2.71	-	7.10E-01	-0.17	-	-
LC-ESI(+)-QTOF/MS	543.331@17.98	LPC(20:4)	0.00018447	0.000212845	0.000107632	6.74809E-05	0.000126201	0.000612088	0.000585259	0.000541308	0.00083798	0.000479213	0.000540108	0.002141213	0.000674972	0.002637696	0.000695022	0.017617977	0.018272097	0.018010125	0.01668646	0.017965093	2abc	-2.76	-	1.19E-03	-2.1	4.12E-09	-3.7
LC-ESI(+)-QTOF/MS	479.336@20.66	LPC(O-16:1) // LPC(P-16:0)	0.001245638	0.001530707	0.001322861	0.001117918	0.000958794	0.001227955	0.001089986	0.001010784	0.001184703	0.000901382	0.00114329	0.000910907	0.00068805	0.001155936	0.000820755	0.003579138	0.003681988	0.003522434	0.003508206	0.003732256	3	-3.33	-	2.72E-01	0.19	1.43E-08	-1.9
LC-ESI(-)-QTOF/MS	555.389@24.87	LPC(O-18:0)	0.0269	0.0300	0.0320	0.0277	0.0348	0.0076	NaN	0.0072	0.0071	0.0078	-	-	-	-	-	-	-	-	-	-	3	-1.8	-	6.64E-05	2	-	-
LC-ESI(+)-QTOF/MS	453.286@19.29	LPE(16:0)	0.001409971	0.001831903	0.001076922	0.000778321	0.001109892	0.001102323	0.001093197	0.001172827	0.002524258	0.001040107	2.21822E-05	9.12414E-06	2.54887E-05	7.77808E-06	2.46342E-05	0.00137507	0.001261923	0.001320509	0.001116024	0.001322824	2bc	1.1	-	7.11E-01	-0.16	8.73E-09	-6.2
LC-ESI(-)-QTOF/MS	481.317@22.57	LPE(18:0) 1	0.0019	0.0016	0.0017	0.0016	0.0016	0.0000	NaN	0.0000	0.0000	0.0000	-	-	-	-	-	-	-	-	-	-	2bc	0.21	-	6.24E-02	-0.63	-	-
LC-ESI(+)-QTOF/MS	481.317@23.59	LPE(18:0) 2	0.000604321	0.000878059	0.000506326	0.000344631	0.00047424	0.002688598	0.002440932	0.00227135	0.003174962	0.002338745	0.000361782	0.000370304	0.000308521	0.000491809	0.000298849	0.003387126	0.003603427	0.003324409	0.00301541	0.003663485	2abc	0.41	-	2.55E-04	-2.2	1.81E-08	-3.2
LC-ESI(+)-QTOF/MS	477.288@17.73	LPE(18:2)	0.000359558	0.000442197	0.000241074	0.000165383	0.000271374	0.000367819	0.000361706	0.000360112	0.000728273	0.000288403	0.000292897	0.000321658	0.000174666	0.000483972	0.000193116	0.001864511	0.001987412	0.001963806	0.001810535	0.001976254	2abc	5.23	-	2.65E-01	-0.51	1.95E-08	-2.7
LC-ESI(-)-QTOF/MS	529.318@20.57	LPE(22:4)	0.0029	0.0039	0.0029	0.0028	0.0028	0.0006	NaN	0.0005	0.0007	0.0007	-	-	-	-	-	-	-	-	-	-	2bc	2.08	-	1.37E-04	2.5	-	-
LC-ESI(-)-QTOF/MS	527.301@18.54	LPE(22:5)	0.0145	0.0161	0.0160	0.0155	0.0141	0.0022	NaN	0.0017	0.0017	0.0014	-	-	-	-	-	-	-	-	-	-	2bc	-0.38	-	1.08E-04	2.7	-	-
LC-ESI(-)-QTOF/MS	600.328@25.97	LPI(18:0)	0.0010	0.0016	0.0015	0.0010	0.0003	0.0003	NaN	0.0003	0.0005	0.0003	-	-	-	-	-	-	-	-	-	-	2bc	0.83	-	6.93E-04	0.95	-	-
LC-ESI(-)-QTOF/MS	670.333@22.73	LPI(20:2)	0.000899935	0.001134026	0.001166312	0.001159871	0.001149353	0.000364193	NaN	0.000172558	0.000189746	0.000232309	-	-	-	-	-	-	-	-	-	-	2bc	0	-	6.24E-05	2.2	-	-
CE-ESI(+)-TOF/MS	146.1057@10.09	Lysine	0.018832627	0.019849796	0.019730219	0.020500958	0.020511098	0.017874421	0.017268571	0.017854348	0.020371394	0.017210177	0.010566922	0.010959843	0.007137229	0.006426287	0.004765307	0.008953699	0.006685011	0.007569141	0.01521961	0.01143984	2b	-3.42	-9.37	8.26E-02	0.13	3.35E-01	-0.32
CE-ESI(+)-TOF/MS	197.1162@12.26	Lys-Ser // Lysinoalanine	0.000383425	0.000375749	0.000368548	0.000384416	0.000315565	0.000145552	0.000280015	0.000311925	0.000175797	0.000305047	NaN	NaN	NaN	NaN	NaN	NaN	NaN	NaN	NaN	NaN	3	-0.51	-	4.10E-02	0.59	absent	absent
LC-ESI(-)-QqQ/MS	(133.0 -> 115.0), (133.0 -> 71.1) @12.885	Malic acid	8173.913113	NaN	11375.76716	12261.291	22851.26178	NaN	25723.63983	14090.75236	8057.992732	13670.76188	183567.5422	198132.6485	180399.9129	180992.8357	179449.5594	108356.7952	101598.8139	104395.5914	115617.2818	98770.61891	1b	-	1.4	7.90E-01	-0.17	4.61E-06	0.8
LC-ESI(-)-QqQ/MS	(103.0 -> 59.2), (103.0 -> 41.3) @11.858	Malonic acid	NaN	NaN	368.8542491	262.8971434	768.235408	NaN	282.1811535	160.4341296	268.6950212	182.3687563	482.6745304	828.1637547	735.4595677	639.5511032	723.7038136	497.1181796	612.9456638	579.1722608	264.6731782	462.0979412	2ab	-	0.12	4.35E-01	1.1	1.11E-01	0.5
LC-ESI(-)-QqQ/MS	(259.0 -> 240.9), (259.0 -> 97.0) @7.573	Mannose-1-phosphate // Glucose-1-phosphate	NaN	NaN	NaN	NaN	NaN	NaN	6.67657339	10.77419554	22.35437795	7.084963194	NaN	NaN	NaN	NaN	NaN	NaN	NaN	NaN	NaN	NaN	2ab	-	-0.36	uRBC only	uRBC only	absent	absent
LC-ESI(-)-QqQ/MS	(148.0 -> 47.2), (148.0 -> 100.0) @1.854	Methionine	97.07001107	NaN	132.4033324	169.0576032	257.7765165	NaN	248.6144548	149.9247408	244.2282893	147.4238506	644.1951859	651.7804791	546.2396	594.3846266	561.7473895	398.8053741	470.8884027	445.167696	416.0696218	466.4830502	1b	-	-0.14	6.01E-01	-0.27	1.25E-03	0.45
CE-ESI(+)-TOF/MS	165.047@14.76	Methionine sulfoxide	0.000539942	0.000543955	0.000539269	0.000549149	0.000527939	0.000474663	0.000474589	0.000498634	0.000476419	0.000486587	0.001040034	0.000825446	0.000908851	0.000878736	0.000814931	0.001168836	0.001114136	0.001044858	0.001673661	0.00128118	3	-7.88	-	9.30E-05	0.16	1.54E-02	-0.49
LC-ESI(-)-QqQ/MS	(137.0 -> 65.2) @13.702	m-Hydroxybenzoic acid	NaN	NaN	1.859763588	1.890490371	1.90881812	NaN	6.306815407	2.574121998	1.04426627	2.866112796	NaN	NaN	NaN	NaN	NaN	NaN	NaN	NaN	NaN	NaN	2ab	-	0.01	4.09E-01	-0.76	absent	absent
LC-ESI(-)-QqQ/MS	(239.1 -> 179.0), (179.0 -> 71.0) @1.386	myo-Inositol	NaN	NaN	749.3908848	825.4783238	814.6181396	NaN	21786.86417	17127.40873	32523.18183	16977.0866	498.31875	387.3132244	524.4729034	445.1211007	490.5321475	9188.292777	9764.357208	9448.914249	9276.00923	8734.346673	2ab	-	-1.14	1.79E-02	-4.8	1.33E-09	-4.3
CE-ESI(+)-TOF/MS	183.1018@11.56	N,N-Dimethylhistidine	0.000488902	0.000540238	0.000508087	0.000470125	0.000471577	0.000342841	0.000566189	0.000585415	0.000353376	0.000603467	NaN	NaN	NaN	NaN	NaN	NaN	NaN	NaN	NaN	NaN	3	-7.1	-	1.44E-02	0.016	absent	absent
LC-ESI(+)-QTOF/MS	327.313@29.63	N,N-dimethylsphingosine // stearoylethanolamide	0.001110403	0.001309619	0.001121221	0.000865802	0.000815172	0.000319353	0.000259688	0.000268534	0.000319032	0.00028191	0.000141406	0.000132849	0.00013732	0.000187163	0.000136876	0.000183915	0.0002478	0.000242665	0.000268821	0.000272116	3	-2.13	-	9.57E-04	1.85	1.34E-03	-0.72
LC-ESI(-)-QqQ/MS	(220.1 -> 119.0) @1.446	N-Acetylglucosamine // N-Acetylgalactosamine	NaN	NaN	10.2850045	13.9869847	13.96960604	NaN	20.45529068	16.96377327	36.04488575	15.05766044	NaN	NaN	NaN	NaN	NaN	NaN	NaN	NaN	NaN	NaN	2ab	-	-3.79	1.92E-01	-0.80	absent	absent
LC-ESI(-)-QqQ/MS	(300.0 -> 97.0), (300.0 -> 79.0) @7.569	N-Acetylglucosamine-1-phosphate // N-acetylglucosamine-6-phosphate	NaN	NaN	38.7376812	15.80145885	15.85519311	NaN	46.2127713	59.48661903	125.3031027	43.58351464	NaN	NaN	NaN	NaN	NaN	NaN	NaN	NaN	NaN	NaN	2ab	-	0.92 // -1.70	1.69E-01	-1.5	absent	absent
LC-ESI(-)-QqQ/MS	(188.1 -> 128.0), (188.1 -> 102.0) @13.247	N-Acetylglutamic acid	NaN	NaN	18.72901368	23.61956195	45.94134159	NaN	39.98444226	14.00301746	9.730260713	19.00737242	NaN	NaN	NaN	NaN	NaN	NaN	NaN	NaN	NaN	NaN	2ab	-	0.52	7.17E-01	0.51	absent	absent
LC-ESI(-)-QqQ/MS	(308.1 -> 87.0), (308.1 -> 169.9) @6.309	N-Acetylneuraminic acid	NaN	NaN	4.354235484	6.044942112	11.11605846	NaN	4.056872964	2.082667464	2.654914246	1.372465026	10.15195707	11.54189412	12.69945259	10.62642658	12.89253213	8.293884783	13.90681989	8.60428463	6.447167162	10.08677315	2ab	-	2.67	3.67E-01	1.5	2.32E-01	0.29
LC-ESI(-)-QqQ/MS	(662.1 -> 540.0), (662.1 -> 327.9) @8.886	NAD+	1229.408338	NaN	710.2402003	928.1921899	1121.649358	NaN	2549.236978	2291.08749	5278.504709	1871.997422	NaN	NaN	NaN	NaN	NaN	NaN	NaN	NaN	NaN	NaN	1b	-	-0.62	0.21452	-1.6	absent	absent
LC-ESI(-)-QqQ/MS	(664.4 -> 78.9), (664.4 -> 407.9) @14.509	NADH	0.861733492	NaN	5.566238813	6.548553137	25.68299989	NaN	0.89343733	0.221914623	NaN	0.569553207	NaN	NaN	NaN	NaN	NaN	NaN	NaN	NaN	NaN	NaN	1b	-	NaN	0.1241	4.2	absent	absent
CE-ESI(+)-TOF/MS	293.1481@16.44	N-Deoxyfructosyl-leucine // N-Deoxyfructosyl-isoleucine	0.003587526	0.00191806	0.001917092	0.001960862	0.001838042	0.001453537	0.001495961	0.001508601	0.001451125	0.001497134	0.006169864	0.008746142	0.009351923	0.011833971	0.010739322	0.011196473	0.01547007	0.009758195	0.007445243	0.010731736	3	-4.43	-	1.09E-03	0.6	3.67E-01	-0.22
CE-ESI(+)-TOF/MS	327.1326@17.1	N-Deoxyfructosyl-phenylalanine	0.000778174	0.000565388	0.000564836	0.000573977	0.000542748	0.000423825	0.000437851	0.000451295	0.000438952	0.000440192	0.001928707	0.002642134	0.002598562	0.003004113	0.002930905	0.002613434	0.003396964	0.002340314	0.002174445	0.002735342	3	-4.28	-	1.35E-01	0.46	9.15E-01	-0.017
CE-ESI(+)-TOF/MS	343.1285@17.08	N-Deoxyfructosyl-tyrosine	0.000370548	0.000197766	0.000192407	0.000203754	0.000191793	0.000149784	0.000148656	0.000149901	0.000157704	0.000155331	0.000573387	0.000876515	0.00093769	0.001235373	0.001182169	0.001039166	0.001470513	0.000889978	0.000730641	0.000976644	3	-6.99	-	2.22E-02	0.6	7.34E-01	-0.088
CE-ESI(+)-TOF/MS	279.136@16.54	N-Deoxyfructosyl-valine	0.000943048	0.000644692	0.000640708	0.000646033	0.000588786	0.000508303	0.000519171	0.000551525	0.000503484	0.000511763	0.001374753	0.001874684	0.001780809	0.002130417	0.001753416	0.002329736	0.003098067	0.001947072	0.001755371	0.002277427	3	-17.2	-	1.35E-01	0.42	9.16E-02	-0.36
LC-ESI(+)-QTOF/MS	1100.775@22.27	NeuAcalpha2-3Galbeta-Cer(d42:2)	0.001061865	0.00105573	0.001154017	0.0010299	0.001041444	0.000812716	0.000844009	0.000742686	0.000735551	0.000899715	0.000637407	0.001370976	0.000481573	0.00272682	0.000902293	0.005083062	0.00119418	0.002904831	0.004875796	0.000776628	3	4.53	-	1.27E-03	0.41	1.23E-01	-1.3
CE-ESI(+)-TOF/MS	267.0973@16.69	Neuraminic acid	0.000660599	0.000543219	0.000526361	0.000529394	0.000504288	0.000431719	0.000424867	0.000426915	0.000411526	0.000409527	0.000539911	0.000680667	0.000427932	0.000438402	0.000327568	0.000559513	0.000548248	0.000388048	0.000640228	0.000696925	3	-3	-	8.18E-02	0.39	3.23E-01	-0.23
CE-ESI(+)-TOF/MS	336.1645@12.76	N-Fructosyl-arginine	0.001612308	0.001081362	0.00106862	0.001114084	0.001109184	0.001017148	0.000995142	0.001037798	0.000987096	0.001043204	0.001499339	0.001478715	0.001371673	0.001352989	0.001412957	0.001716502	0.001402949	0.001109597	0.001414675	0.001564574	3	-1.78	-	7.42E-03	0.24	8.64E-01	-0.019
CE-ESI(+)-TOF/MS	308.1616@12.63	N-Fructosyllysine 1	0.000333891	0.000198053	0.000198386	0.000203222	0.000204058	0.000168905	0.000177214	0.000167182	0.000177427	0.000184084	0.000141305	0.000193759	0.000114952	0.000126993	9.47701E-05	0.0001827	0.0002007	0.000127687	0.000256572	0.000243023	3	-12.66	-	1.92E-01	0.38	4.41E-02	-0.59
CE-ESI(+)-TOF/MS	308.159@12.08	N-Fructosyllysine 2	0.00123182	0.000869177	0.000873769	0.000899433	0.000848937	0.000784781	0.000729907	0.000807497	0.000727959	0.000790312	0.000529457	0.000743109	0.000443203	0.000487384	0.000327625	0.000793474	0.000671835	0.000429511	0.000841942	0.000970484	3	-4.22	-	2.59E-01	0.3	7.31E-02	-0.55
CE-ESI(+)-TOF/MS	187.1213@12.18	N-Heptanoylglycine	0.000308037	0.000336606	0.000306977	0.000278181	0.000309818	0.0003898	0.00039615	0.000386528	0.000336026	0.00045102	NaN	NaN	NaN	NaN	NaN	NaN	NaN	NaN	NaN	NaN	3	-4.81	-	1.18E-01	-0.35	absent	absent
CE-ESI(+)-TOF/MS	122.049@10.66	Nicotinamide // Isonicotinamide	0.001849214	0.001814271	0.001767706	0.002149177	0.001746518	0.00155858	0.001597961	0.001731726	0.001715526	0.001658404	0.001940968	0.001956171	0.002506822	0.002935724	0.002832994	0.001933578	0.001828946	0.002006354	0.001751669	0.001650151	2b	-9.01	-5.35	1.52E-02	0.17	4.39E-02	0.41
CE-ESI(+)-TOF/MS	256.0823@14.98	Nicotinamide mononucleotide	0.001725436	0.001941935	0.001860219	0.00176635	0.001520416	0.001147084	0.001834919	0.002044751	0.001405571	0.002301265	0.000403538	0.000399959	0.000581385	0.00057411	0.000630094	0.000470865	0.000440771	0.000511056	0.000307907	0.000330075	3	-2.34	-	3.63E-01	0.013	1.30E-01	0.33
CE-ESI(+)-TOF/MS	138.0442@11.55	Nicotinamide-N-oxide	0.000135155	NaN	0.000111024	0.000167403	0.000262059	0.000204946	0.000264816	0.000210762	0.000132074	0.000199709	0.000135211	0.00015412	0.000208846	0.000182577	0.000204795	0.000127496	0.000171333	0.00029626	0.000295999	0.000128982	3	-10.14	-	8.53E-02	-0.26	5.40E-01	-0.2
LC-ESI(-)-QqQ/MS	(122.0 -> 78.1), (122.0 -> 51.2) @11.232	Nicotinic acid	NaN	NaN	33.77603669	30.5386906	54.77107734	NaN	24.69006607	14.58210899	6.380643905	13.77255972	278.8833922	337.5839771	312.9318979	302.8024347	313.8386724	31.95747861	103.2236529	34.802405	17.4882672	49.70223846	2ab	-	-0.08	2.05E-01	1.4	1.33E-05	2.7
LC-ESI(-)-QqQ/MS	(334.0 -> 289.9), (334.0 -> 79.0) @7.81	Nicotinic acid mononucleotide	NaN	NaN	127.2078294	71.09169209	88.39415352	NaN	1.402289709	1.233791451	4.663799359	1.50210238	0.397484033	0.427071984	NaN	NaN	0.219282688	NaN	NaN	NaN	NaN	NaN	2ab	-	-0.38	3.95E-01	5.4	iS only	iS only
CE-ESI(+)-TOF/MS	188.1513@10.4	N?,N?,N?-Trimethyllysine	0.000309339	0.000329192	0.000305273	0.00032755	0.00028674	0.000353044	0.000349654	0.000380206	0.000427141	0.000380804	NaN	NaN	NaN	NaN	NaN	NaN	NaN	NaN	NaN	NaN	3	3.72	-	9.62E-01	-0.28	absent	absent
LC-ESI(-)-QqQ/MS	(341.1 -> 161.0), (341.1 -> 179.0) @1.403	O-Glycosylglucose (Cellobiose // Maltose)	NaN	NaN	1.370082717	1.465791048	2.530248766	NaN	5.652762371	4.692875284	5.10186021	5.643452186	NaN	NaN	NaN	NaN	NaN	NaN	0.144811573	0.213064036	0.853531847	0.314707322	2ab	-	1	2.37E-03	-1.6	uS only	uS only
LC-ESI(-)-QqQ/MS	(194.0 -> 150.0), (194.0 -> 121.0) @15.761	o-Hydroxyhippuric acid	NaN	NaN	105.4008217	123.0256439	297.3129416	NaN	106.5618089	27.8702835	23.76590736	32.3233832	1101.871398	1223.44899	1364.513975	1232.205808	1260.143437	927.400825	900.2444616	890.1260872	582.4297729	792.5540786	2ab	-	-0.09	1.59E-01	1.9	3.55E-03	0.6
CE-ESI(+)-TOF/MS	132.0902@10.02	Ornithine	0.02115372	0.022186179	0.021991547	0.02268411	0.022123178	0.019650771	0.018852553	0.019304458	0.021904119	0.019149187	0.036589963	0.035326206	0.024624231	0.022833867	0.017823593	0.016966578	0.012662697	0.013290991	0.023722201	0.020697363	2b	-4.54	-10.39	2.30E-02	0.16	4.62E-02	0.65
LC-ESI(-)-QqQ/MS	(155.0 -> 42.0), (155.0 -> 40.0) @8.466	Orotic acid	NaN	NaN	14.38842783	15.96505898	22.12176943	NaN	2.045877896	1.771642042	0.420361422	0.762324003	32.87568955	37.76028121	42.47954292	43.37116409	46.34926573	4.000221466	3.423934653	2.769832467	3.834367838	3.418743645	2ab	-	0.57	1.45E-01	3.8	1.01E-05	3.5
LC-ESI(-)-QqQ/MS	(131.0 -> 87.0) @13.926	Oxalacetic acid	NaN	NaN	682.2738937	1473.557923	961.6261737	NaN	NaN	NaN	NaN	NaN	NaN	NaN	NaN	NaN	NaN	NaN	NaN	NaN	NaN	NaN	2ab	-	0.42	iRBC only	iRBC only	absent	absent
GC-CI(+)-QTOF/MS	235.0816@7.699	Oxalic acid	0.000209	0.0002000	0.0002511	0.0002108	0.0002308	0.0002489	0.0002376	0.0002450	0.0002221	0.0002449	0.00018615	0.000328573	0.000412153	2.57647E-05	0.000290793	NaN	0.000164693	0.000334369	0.000289804	0.000235843	2bc	0	0.58	1.65E-01	-0.12	9.79E-01	-0.043
LC-ESI(+)-QTOF/MS	299.282@24.84	Palmitoyl-ethanolamide // Sphingosine // 3-ketosphinganine	0.001444207	0.001624049	0.001459993	0.001191735	0.001063912	0.0002925	0.000264039	0.000261218	0.000322897	0.000258501	0.005921206	0.006469739	0.008484087	0.005838438	0.008004828	0.000189208	0.000214555	0.000186839	0.000280511	0.000274643	3	-1.33	-	2.55E-04	2.3	3.48E-06	4.9
LC-ESI(-)-QqQ/MS	(218.0 -> 88.0), (218.0 -> 146.1) @11.324	Pantothenic acid	NaN	NaN	245.3813027	270.5400787	450.5527054	NaN	661.8057445	192.5934709	156.0868334	203.5461453	1657.500363	1793.902179	1923.233195	1832.357976	1933.650863	1838.427041	1715.111456	1803.417781	1069.183063	1593.728986	2ab	-	-0.19	8.67E-01	0.09	2.82E-01	0.19
LC-ESI(-)-QTOF/MS	711.396@26.69	PC(16:0/8:1(COOH-OH))	0.0010	NaN	NaN	0.0004	0.0017	NaN	NaN	0.0026	NaN	NaN	-	-	-	-	-	-	-	-	-	-	3	0.14	-	1.15E-04	2.2	-	-
LC-ESI(+)-QTOF/MS	607.387@25.76	PC(22:0)(COH)) // PC(22:0)(CHO))	0.001892315	0.002317628	0.002278702	0.001700368	0.001850793	0.001086329	0.000991631	0.000875152	0.000856939	0.000964299	0.000627383	0.000595699	0.00060527	0.000722047	0.000703973	0.001054063	0.000991953	0.001171363	0.000811473	0.000829243	3	3.45	-	1.04E-03	1	3.12E-03	-0.58
LC-ESI(+)-QTOF/MS	649.431@25.96	PC(25:0)(COH)) // PC(25:0)(CHO))	0.003457304	0.004287254	0.004278676	0.003346938	0.003563059	0.001385821	0.001114552	0.001160366	0.001036809	0.001106542	0.025473817	0.045211548	0.026688067	0.030130612	0.01113433	0.001160006	0.001098521	0.001273117	0.000992202	0.000878041	2a	-1.23	-	1.34E-04	1.7	1.69E-03	4.7
LC-ESI(+)-QTOF/MS	677.462@30.2	PC(27:0(COH)) // PC(27:0)(CHO)) // PS(P-29:0)	0.001892315	0.002317628	0.002278702	0.001700368	0.001850793	0.001086329	0.000991631	0.000875152	0.000856939	0.000964299	0.001235468	0.001109049	0.001027438	0.001340867	0.001259278	0.001971339	0.001842983	0.002005015	0.001336152	0.001520319	3	-1.62	-	9.57E-04	1.1	7.02E-03	-0.54
LC-ESI(+)-QTOF/MS	779.547@24.18	PC(36:5)	0.001231712	0.001140059	0.00130527	0.001319015	0.001337859	0.00097839	0.001161425	0.000995963	0.001022096	0.001269791	0.000397413	0.001248536	0.000362735	0.004906365	0.000903165	0.007764035	0.000754202	0.003497343	0.009146799	0.000365854	3	0.64	-	4.61E-02	0.22	2.11E-01	-1.5
LC-ESI(+)-QTOF/MS	749.529@26.36	PE(O-38:6) // PE(P-38:5)	0.001210775	0.00109549	0.001387471	0.001404595	0.001293547	0.001073619	0.001182316	0.001032811	0.000869812	0.001325054	0.000428143	0.001092551	0.000323446	0.004881314	0.000845777	0.008318054	0.000562966	0.003473315	0.008635884	0.000329233	3	-9.19	-	1.35E-01	0.22	2.11E-01	-1.5
LC-ESI(+)-QTOF/MS	851.551@25.87	PE-NMe(44:11)	0.00082359	0.000787256	0.000800819	0.0006387	0.000702412	0.000534902	0.000578531	0.000542693	0.000496081	0.000657465	0.000545039	0.00115066	0.000416585	0.001716275	0.000528705	0.002790583	0.001158755	0.001815583	0.003318222	0.000820601	3	5.28	-	8.26E-03	0.42	8.36E-02	-1.2
LC-ESI(-)-QqQ/MS	(151.1 -> 89.0), (151.1 -> 71.0) @1.427	Pentitol (Ribitol // Arabitol // Xylitol)	NaN	NaN	0.946943845	1.426130411	1.194463266	NaN	4.456281351	4.280465885	8.013416167	3.366343888	0.362569895	NaN	NaN	NaN	0.170911507	NaN	1.038225346	0.697565816	1.615707074	0.712798636	2ab	-	5.7	4.83E-01	-2.1	4.85E-01	-1.9
LC-ESI(-)-QqQ/MS	(149.0 -> 89.1), (149.0 -> 59.2) @1.41	Pentose (Xylose // Arabinose)	NaN	NaN	3.166716715	3.605812927	3.821508082	NaN	12.23340798	10.67796668	16.07993062	10.63026299	NaN	NaN	0.692926481	0.0507228	0.39341894	2.635440024	4.589790539	4.091996965	3.080023178	4.411282123	2ab	-	-4.3	1.79E-02	-1.8	9.47E-02	-3.3
LC-ESI(+)-QTOF/MS	384.335@32.77	PGE2 alpha dimethyl amine // N-octadecanoyl-L-Homoserine lactone // N-oleoyl GABA	0.001731733	0.001845511	0.001972777	0.001350665	0.001589297	0.000901581	0.000854601	0.000632478	0.000643021	0.000742002	NaN	NaN	NaN	NaN	NaN	NaN	NaN	NaN	NaN	NaN	3	-0.52	-	9.57E-04	1.2	-	-
LC-ESI(-)-QqQ/MS	(164.1 -> 147.0), (164.1 -> 103.0) @4.788	Phenylalanine	1353.858107	NaN	1712.723931	1988.608097	3156.732815	NaN	4944.640079	2088.788789	2177.61999	2175.265314	3590.502477	487.8857334	3974.053867	6181.77489	5153.904274	4513.879309	5430.649222	3385.641081	2709.958002	13176.88229	1b	-	-0.19	0.52735	-0.47	9.15E-01	-0.59
LC-ESI(-)-QqQ/MS	(163.0 -> 91.1) @16.328	Phenylpyruvic acid	NaN	NaN	0.004866194	0.007421777	0.016697564	NaN	0.000311651	0.00016311	0.00013544	0.000177894	0.056769362	0.096236548	0.070161524	0.080121094	0.08834272	0.00219938	0.000881196	0.000937055	0.001672531	0.000902479	2ab	-	0	2.38E-01	5.6	8.74E-05	6.27
CE-ESI(+)-TOF/MS	183.0661@20.66	Phosphocholine	0.004399662	0.004155792	0.004200514	0.004377359	0.004250182	0.000403145	0.000365244	0.000390671	0.000407771	0.000399347	NaN	NaN	NaN	NaN	NaN	NaN	NaN	NaN	NaN	NaN	2b	-2.19	11	1.40E-10	3.4	absent	absent
GC-CI(+)-QTOF/MS	314.1374@10.541	Phosphodimethylethanolamine	0.023855	0.0230529	0.0229863	0.0203746	0.0228681	0.0147607	0.0146970	0.0156161	0.0199755	0.0162965	0.001003276	0.001110456	0.001081791	0.000731976	0.00145599	NaN	0.000178586	0.000485188	0.001136531	0.000582463	2c	2.23	-	4.48E-03	0.48	1.71E-01	0.85
LC-ESI(-)-QqQ/MS	(167.0 -> 79.0) @14.503	Phosphoenolpyruvic acid	3.500215021	NaN	3.546713484	2.449043718	16.99003579	NaN	25.16001877	5.178522758	NaN	3.552504366	13268.37217	18572.58302	14931.84019	15769.68599	15175.89409	117.662541	50.82572844	121.3000878	130.0088074	83.18880329	1b	-	3	4.99E-01	-0.77	5.18E-06	7.3
GC-CI(+)-QTOF/MS	613.1518@8.951	Phosphoric acid	0.026783	0.0269462	0.0269404	0.0292497	0.0225800	0.0264049	0.0218966	0.0211291	0.0228247	0.0153033	0.002765063	0.002416827	0.002102263	0.002510288	0.002502161	NaN	0.001428265	0.002021481	0.002570833	0.001948881	2bc	5.08	-0.64	8.38E-02	0.3	2.14E-01	0.3
CE-ESI(+)-TOF/MS	317.2911@14.32	Phytosphingosine	0.000375142	0.000111691	0.00022063	0.000552232	0.000662605	0.000184952	0.000298484	0.000615559	0.000404484	0.000631372	NaN	0.000255032	NaN	NaN	NaN	NaN	NaN	NaN	NaN	NaN	3	2.84	-	8.56E-01	-0.15	iS only	iS only
GC-CI(+)-QTOF/MS	196.0788@9.219	Picolinic acid	0.000286	0.0003853	0.0004349	0.0004939	0.0004225	0.0005559	0.0005147	0.0005883	0.0004025	0.0005026	0.000689945	0.000635804	0.000697713	0.000616953	0.000607457	NaN	0.00083984	0.000684611	0.000494181	0.000523648	2bc	-4.59	1.28	8.97E-02	-0.34	9.79E-01	0.031
LC-ESI(-)-QqQ/MS	(114.0 -> 68.1), (114.0 -> 45.2) @1.446	Proline	6.572857328	NaN	7.090382991	7.293079764	7.806997311	NaN	8.311240437	7.635090966	14.84508601	5.747774412	8.18199513	8.289563566	5.750153046	7.306572985	7.48642085	6.268337015	8.078602	6.003236647	7.647121883	5.28882215	2ab	-	-1.02	0.52735	0.89	6.67E-01	0.14
CE-ESI(+)-TOF/MS	143.0954@14.59	Proline betaine	0.001680455	0.001684311	0.001657725	0.001693455	0.001480299	0.002542218	0.002714147	0.002746544	0.002550674	0.002671144	0.042464473	0.043464625	0.046606402	0.045556665	0.052441981	0.047975789	0.053379161	0.050908572	0.044519825	0.047641753	2b	-7.69	-0.05	3.22E-06	-0.69	2.63E-01	-0.084
CE-ESI(+)-TOF/MS	217.1324@12.51	Propionylcarnitine // O-propanoylcarnitine	0.000251897	0.000251238	0.000241994	0.0002469	0.000229244	0.000525626	0.00059762	0.000611681	0.000521113	0.0005639	NaN	NaN	NaN	NaN	NaN	NaN	NaN	NaN	NaN	NaN	2b	-6.91	1.09	3.27E-06	-1.2	absent	absent
CE-ESI(+)-TOF/MS	88.0984@6.41	Putrescine	0.000242396	0.000290435	0.000293627	0.000294359	0.0003743	0.000236002	0.000280348	0.000410319	0.000359387	0.000430068	NaN	NaN	NaN	NaN	NaN	NaN	NaN	NaN	NaN	NaN	2b	15.89	-2.57	5.14E-01	-0.2	absent	absent
CE-ESI(+)-TOF/MS	167.0599@12.06	Pyridoxal	0.00014634	0.000170139	0.000142393	0.000147587	0.000145675	0.000140165	0.000144514	0.000151957	0.000122494	0.00015719	0.000422968	0.00038724	0.00031132	0.000370623	0.00027112	0.000385306	0.00046857	0.000474107	0.00037444	0.000501646	2b	-11.37	-5.26	5.64E-01	0.07	4.59E-02	-0.32
LC-ESI(-)-QqQ/MS	(246.0 -> 79.0) @14.136	Pyridoxal-5'-phosphate	NaN	NaN	134.1862084	237.164	811.2089827	NaN	20.13436866	6.715399711	7.637303315	7.149781871	NaN	NaN	NaN	NaN	NaN	NaN	NaN	NaN	NaN	NaN	2ab	-	0.08	1.38E-01	5.2	absent	absent
CE-ESI(+)-TOF/MS	169.0759@11.89	Pyridoxine // Noradrenaline	0.000804277	0.00081879	0.000821677	0.000840038	0.000722483	0.000589449	0.000627102	0.000656844	0.000563787	0.000615853	0.000215813	0.000208161	0.000201806	0.00022963	0.000289482	2.45784E-05	4.31501E-05	3.90991E-05	3.44691E-05	5.60102E-05	2b	-13.6	-5.14	5.88E-04	0.39	3.19E-06	2.5
CE-ESI(+)-TOF/MS	129.043@22.22	Pyroglutamic acid	0.01038765	0.009201683	0.008983728	0.012036626	0.011914511	0.014724789	0.010812043	0.010299249	0.013203184	0.011504979	NaN	NaN	NaN	NaN	NaN	NaN	NaN	NaN	NaN	NaN	2b	-4.65	14.67	3.25E-01	-0.21	absent	absent
CE-ESI(+)-TOF/MS	128.059@12.01	Pyroglutamine	0.000263172	0.000261767	0.000273872	0.000278814	0.000239487	0.000271693	0.000318866	0.00032246	0.000277854	0.000330813	0.000594195	0.000536776	0.000512764	0.00058143	0.000534465	0.000455696	0.000462902	0.000405797	0.00057164	0.00052403	3	-4.69	-	6.57E-02	-0.21	7.14E-02	0.19
LC-ESI(-)-QqQ/MS	(87.0 -> 43.2) @8.988	Pyruvic acid	9029.763321	NaN	8104.441595	9264.208986	9978.048558	NaN	767.5736348	526.7027256	944.1003994	538.0447396	23051.54382	19225.92588	18472.57413	17617.42943	16505.91397	1493.872709	1524.001195	1679.347569	1461.622124	1803.679483	1b	-	-0.12	0.000030109	3.7	1.01E-05	3.6
LC-ESI(-)-QqQ/MS	(375.1 -> 255.0), (375.1 -> 212.0) @11.957	Riboflavin	NaN	NaN	2.750402664	6.272990776	10.69789953	NaN	2.811555983	0.773267623	1.203561125	0.656641378	160.8360056	233.3017592	144.1539053	125.6593964	129.6025179	187.8360048	197.994237	199.6322456	78.9843232	141.5644989	2ab	-	0.11	2.74E-01	2.3	8.43E-01	-0.022
LC-ESI(-)-QqQ/MS	(229.0 -> 97.0), (229.0 -> 79.0) @7.295	Ribose-5-phosphate	6.737838808	NaN	4.944616879	0.720632737	3.484567776	NaN	24.44130481	26.88539856	80.8600189	20.5485129	16.689974	14.71737202	15.9037017	20.1039647	9.253675611	3.612722264	3.521769181	4.290098418	1.63822383	4.269456891	1b	-	0.05	1.59E-01	-3.3	1.48E-03	2.4
LC-ESI(-)-QqQ/MS	(383.1 -> 134.0), (383.1-> 248.0) @5.711	S-5'-Adenosyl-L-homocysteine	NaN	NaN	16.98697824	23.74680649	37.35553189	NaN	20.95760341	14.15251587	10.12407299	11.91254551	3.25507195	NaN	2.551229315	2.257164595	1.947746225	0.592420342	0.814871903	1.564415387	2.077710551	1.005987509	2ab	-	-0.68	3.67E-01	0.87	3.69E-02	1
LC-ESI(-)-QqQ/MS	(289.0 -> 96.9), (289.0 -> 79.0) @7.35	Sedoheptulose-7-phosphate	15.37496097	NaN	8.403065726	2.921743883	6.044257195	NaN	20.22155915	36.38822244	132.2609302	29.29119292	5.129538971	5.182965069	4.821252737	7.376818036	4.541093065	0.465351128	0.911630766	0.617541351	0.81303186	NaN	1b	-	-2.7	2.86E-01	-2.7	2.58E-03	4.6
LC-ESI(-)-QqQ/MS	(104.0 -> 74.1) @1.376	Serine	136.9981058	NaN	103.0250121	112.2310093	118.3272265	NaN	81.37450579	90.86921225	311.3189632	84.18491184	71.82230455	65.05815889	48.44413712	46.61295669	34.13521414	60.07224959	53.83541258	44.31436214	56.21720326	34.95236331	1b	-	-0.17	7.74E-01	-0.24	4.85E-01	-0.14
CE-ESI(+)-TOF/MS	426.0888@14.7	S-Glutathionyl-L-cysteine	0.008683775	0.008047071	0.008136841	0.008532513	0.006837591	0.00616223	0.006053708	0.00525844	0.005279928	0.005828175	NaN	NaN	NaN	NaN	NaN	NaN	NaN	NaN	NaN	NaN	2b	-3.29	-0.81	1.67E-03	0.49	absent	absent
CE-ESI(+)-TOF/MS	133.0198@16.47	S-Methylcysteine sulfoxide	0.005979665	0.006218224	0.006533677	0.00631096	0.004519494	0.010392514	0.010005091	0.011150297	0.010624381	0.007624615	NaN	NaN	NaN	NaN	NaN	NaN	NaN	NaN	NaN	NaN	3	-1.5	-	2.73E-03	-0.75	absent	absent
GC-CI(+)-QTOF/MS	345.1708@17.138	Sorbitol	0.000100	0.0000701	0.0000447	0.0000814	0.0000858	0.0005682	0.0005557	0.0006004	0.0005874	0.0007777	0.000107881	0.000126834	0.000118571	0.000135048	0.0001979	NaN	0.000181624	0.000163706	0.000208994	0.000143939	2bc	-8.45	-4.72	4.98E-05	-3	2.66E-01	-0.35
CE-ESI(+)-TOF/MS	145.1575@7.18	Spermidine	9.23193E-05	8.49827E-05	4.12289E-05	8.8435E-05	7.88373E-05	0.000347048	0.000247657	0.000252751	0.000365463	0.000278736	NaN	NaN	NaN	NaN	NaN	NaN	NaN	NaN	NaN	NaN	2b	0	-14.89	2.55E-04	-2	absent	absent
LC-ESI(+)-QTOF/MS	301.297@16.99	Sphinganine	0.002247648	0.00282191	0.002495158	0.001921204	0.001894961	7.40759E-05	7.62961E-05	8.34694E-05	7.13094E-05	6.60393E-05	0.001009439	0.000753106	0.000854187	0.00102865	0.000898819	2.73097E-05	3.2033E-05	3.39926E-05	4.06565E-05	3.51407E-05	2a	-3.64	-	1.33E-04	4.9	2.97E-07	4.7
LC-ESI(+)-QTOF/MS	381.267@16.02	Sphinganine phosphate	0.001695137	0.002458641	0.00227597	0.001773299	0.001545367	0.000864636	0.000623458	0.000540351	0.000657203	0.000529545	6.76481E-05	0.000216047	0.000363269	0.000305191	0.0001568	0.000913018	0.001157959	0.001361944	0.001180174	0.001799359	2a	6.8	-	1.20E-03	1.6	2.30E-04	-2.5
LC-ESI(+)-QTOF/MS	299.282@18	Sphingosine // 3-Ketosphinganine // Palmitoyl-ethanolamide	0.005770345	0.007400301	0.006184279	0.005314085	0.004831931	0.002465923	0.002200094	0.00226581	0.002655398	0.002122968	0.896781856	0.872123976	0.90232078	0.871905907	0.913655232	0.000836815	0.000953148	0.000858241	0.000886979	0.000995631	3	-1.33	-	9.57E-04	1.3	2.81E-12	9.9
LC-ESI(-)-QqQ/MS	(117.0 -> 73.1), (117.0 -> 99.0) @12.148	Succinic acid	4865.547221	NaN	6871.811624	8266.951382	12726.30499	NaN	3860.295451	2301.094712	6217.726086	1998.38561	41235.21003	47309.87183	39497.63169	41326.6943	40257.24911	9856.907943	11268.5153	9034.850182	10474.26145	9966.541775	1b	-	-1.64	1.33E-01	1.9	1.30E-06	2.3
LC-ESI(-)-QqQ/MS	(124.0 -> 80.0) @1.378	Taurine	NaN	NaN	8.101061942	8.745170491	8.150227471	NaN	14.3263777	11.01476769	23.8853785	10.65280862	2.594389029	2.907374657	2.677215947	0.367740299	2.915169847	3.825817346	2.964955599	0.68880976	4.00925051	2.114187652	2ab	-	-0.72	1.81E-01	-0.85	5.70E-01	-0.25
LC-ESI(-)-QqQ/MS	(514.0 -> 514.0) @19.657	Taurocholic acid	NaN	NaN	1.8253E-05	1.92893E-05	2.47457E-05	NaN	7.96405E-06	4.88329E-06	4.31586E-06	6.27574E-06	0.00016751	0.00017749	0.000134153	0.000143225	0.000130255	0.000146145	0.000137375	0.000148335	0.000106118	0.000133892	2ab	-	-0.02	1.33E-01	1.8	2.07E-02	0.5
CE-ESI(+)-TOF/MS	264.1062@9.73	Thiamine	0.00042533	0.000360525	0.000290568	0.000363459	0.000281416	0.000453585	0.000385448	0.00043404	0.000509639	0.00033255	0.002341957	0.002524574	0.002135861	0.002447719	0.002496817	0.001326434	0.001543394	0.001684776	0.000100585	0.001457166	2b	-7.57	-10.83	1.92E-01	-0.3	7.94E-03	0.97
GC-CI(+)-QTOF/MS	409.1727@11.588	Threonic acid	0.000037	0.0000342	0.0000328	0.0000309	0.0000341	0.0002149	0.0002139	0.0002183	0.0002179	0.0001512	0.00011424	0.000126508	0.000111321	0.00011309	0.000123559	NaN	0.000100984	0.000115347	0.000131108	0.000125667	2c	-0.71	-	4.98E-05	-2.6	9.79E-01	-0.0065
LC-ESI(-)-QqQ/MS	(118.0 -> 74.1) @1.403	Threonine	118.7647639	NaN	102.8828043	95.78106528	117.8527016	NaN	101.4497896	102.8634686	257.5766541	88.34509879	128.2627025	138.1481775	127.6310349	117.3769652	120.8612869	108.1911535	128.628077	110.0115748	127.7166329	115.3503449	2ab	-	0.27	6.27E-01	-0.34	4.47E-01	0.08
LC-ESI(-)-QqQ/MS	(241.1 -> 42.2), (241.1 -> 151.0) @6.17	Thymidine	NaN	NaN	14.39013404	15.80145885	13.57855	NaN	NaN	NaN	NaN	NaN	1.579193322	2.436500419	2.223664069	1.819680446	1.889700808	NaN	NaN	NaN	NaN	NaN	2ab	-	0	iRBC only	iRBC only	iS only	iS only
LC-ESI(-)-QqQ/MS	(401.0 -> 97.0), (401.0 -> 79.0) @14.136	Thymidine-5'-diphosphate	NaN	NaN	0.755848871	1.674009393	1.906882199	NaN	3.796995891	2.338704966	0.092921999	1.886787135	NaN	NaN	NaN	NaN	NaN	6.436342496	7.753555247	4.182476213	6.867407612	2.880782411	2ab	-	-1.52	5.83E-01	-0.49	uS only	uS only
LC-ESI(-)-QqQ/MS	(125.0 -> 42.2) @3.288	Thymine	NaN	NaN	0.000135691	8.07255E-05	8.88215E-05	NaN	NaN	NaN	NaN	NaN	0.000117064	6.42835E-05	0.000116223	0.000115338	0.000120056	NaN	9.65622E-06	NaN	NaN	5.73195E-07	2ab	-	-0.54	iRBC only	iRBC only	2.29E-02	4.7
CE-ESI(+)-TOF/MS	131.0584@15.03	trans-4-Hydroxyproline	0.012669245	0.012858442	0.012472112	0.01308417	0.01235885	0.011687585	0.012324867	0.012530977	0.011958152	0.012507367	0.020812037	0.020032629	0.018678442	0.019496939	0.016278188	0.014003374	0.013721891	0.012826065	0.017057489	0.016122551	2b	-3.05	-0.01	4.99E-04	0.2	4.62E-03	0.37
LC-ESI(-)-QqQ/MS	(401.0 -> 341.0), (341.0 -> 89.0) @1.55	Trehalose	NaN	NaN	0.003442644	0.010415238	0.009289198	NaN	NaN	NaN	NaN	NaN	NaN	NaN	NaN	NaN	NaN	NaN	NaN	NaN	NaN	NaN	2ab	-	3.33	iRBC only	iRBC only	absent	absent
CE-ESI(+)-TOF/MS	101.1205@10.7	Triethylamine // Hexylamine	0.007704712	0.009211214	0.019598417	0.003104068	0.017110706	0.01797491	0.016563603	0.012037652	0.01400362	0.017395638	NaN	NaN	NaN	NaN	NaN	NaN	NaN	NaN	NaN	NaN	3	-3.96	-	4.16E-01	-0.46	absent	absent
CE-ESI(+)-TOF/MS	289.1439@14.38	Tripeptide: Ala-Ala-Phe	0.000186654	0.000211412	0.000200026	0.000209966	0.000167092	0.000111684	0.000187997	0.000191681	0.00013486	0.000205305	NaN	NaN	NaN	NaN	NaN	NaN	NaN	NaN	NaN	NaN	3	-5.88	-	3.56E-01	0.23	absent	absent
CE-ESI(+)-TOF/MS	307.0866@14.68	Tripeptide: Ala-Asp-Cys	0.000169017	0.000140079	0.000155287	0.000162285	0.000131548	0.000120019	0.000112141	8.82011E-05	8.83119E-05	9.01464E-05	NaN	NaN	NaN	NaN	NaN	NaN	NaN	NaN	NaN	NaN	3	-10.42	-	3.82E-03	0.6	absent	absent
CE-ESI(+)-TOF/MS	318.1573@12.76	Tripeptide: Asn-Ser-Val	0.000271778	0.000182645	0.000165423	0.000173094	0.000203515	0.00020085	0.000184593	0.000191373	0.000180868	0.000212314	NaN	NaN	NaN	NaN	NaN	NaN	NaN	NaN	NaN	NaN	3	-12.26	-	8.87E-01	0.039	absent	absent
CE-ESI(+)-TOF/MS	289.1283@15.92	Tripeptide: Gly Asp Val // Glu Ala Ala // Ser Pro Ser // Ophthalmic acid	0.000311974	0.000301291	0.000306024	0.000314591	0.000273868	0.000303647	0.000306775	0.000323367	0.000288218	0.000263294	NaN	NaN	NaN	NaN	NaN	NaN	NaN	NaN	NaN	NaN	3	-4.84	-	1.94E-01	0.022	absent	absent
CE-ESI(+)-TOF/MS	308.1231@17.14	Tripeptide: Gly-Asn-His	0.002635148	0.001321993	0.001309215	0.001281435	0.001240496	0.000953877	0.001093932	0.001097977	0.001003172	0.001020057	0.001214949	0.001867995	0.001282559	0.001427258	0.001135446	0.002591471	0.002990732	0.001781377	0.002414147	0.003051269	3	-0.32	-	8.35E-01	0.59	2.07E-03	-0.89
CE-ESI(+)-TOF/MS	356.2432@10.88	Tripeptide: Ile-Pro-Lys // Leu-Pro-Lys	0.00086933	0.000879526	0.00086907	0.000905842	0.000736877	0.000797613	0.000776003	0.000848251	0.000807921	0.0007981	NaN	NaN	NaN	NaN	NaN	NaN	NaN	NaN	NaN	NaN	3	-4.49	-	3.51E-01	0.081	absent	absent
CE-ESI(+)-TOF/MS	333.1892@13.85	Tripeptide: Ile-Thr-Thr // Leu-Thr-Thr	0.000322977	0.000353059	0.000337359	0.0003218	0.000278184	0.000189557	0.00034201	0.000392066	0.000249666	0.000415298	NaN	NaN	NaN	NaN	NaN	NaN	NaN	NaN	NaN	NaN	3	0.3	-	9.61E-01	0.022	absent	absent
CE-ESI(+)-TOF/MS	204.09@14.09	Tryptophan	0.004032774	0.004056976	0.00403872	0.004121828	0.00407376	0.004226586	0.004102265	0.004200999	0.004140526	0.004310698	0.008831911	0.009761005	0.010478526	0.010690812	0.011885293	0.010296463	0.01071175	0.010796296	0.008862369	0.009918138	2b	-1.96	-1.82	3.98E-02	-0.046	7.39E-01	0.03
CE-ESI(+)-TOF/MS	246.1351@16.54	Tryptophan betaine	0.001090986	0.001194282	0.001203409	0.001061567	0.001043513	0.001583132	0.001798899	0.001722546	0.001717997	0.00185711	0.000246232	0.000285581	0.000278252	0.000308627	0.000373003	0.000209834	0.000171252	0.000169742	0.000152914	0.000183148	3	5.28	-	5.64E-05	-0.63	8.03E-04	0.75
LC-ESI(-)-QqQ/MS	(180.0 -> 119.0), (180.0 -> 93.0) @2.259	Tyrosine	293.6234538	NaN	336.583072	375.4324629	613.3350635	NaN	816.1268284	398.161272	520.9664329	392.3920627	2066.604675	1076.585983	2130.63295	2359.519304	2211.559423	2296.758509	2614.225956	2082.226907	1671.666753	2787.454042	2ab	-	-0.78	4.83E-01	-0.39	5.85E-01	-0.22
GC-CI(+)-QTOF/MS	257.1062@9.434	Uracil	0.000245	0.0002220	0.0002294	0.0002313	0.0002512	0.0002019	0.0001795	0.0002057	0.0001947	0.0001885	0.000848038	0.00089797	0.001012892	0.000694605	0.001052533	NaN	0.000126366	7.70662E-05	7.34833E-05	5.8648E-05	2bc	-19.06	-0.22	4.21E-03	0.28	2.20E-04	3.4
GC-CI(+)-QTOF/MS	205.1187@8.51	Urea	0.000164	0.0000341	0.0000141	0.0000760	0.0000820	0.0000953	0.0001491	0.0000984	0.0000795	0.0001128	0.036795337	0.040799422	0.058610448	0.030901472	0.05791094	NaN	0.036540595	0.045662768	0.039609109	0.038616601	2bc	-2.93	-3.47	3.68E-01	-0.53	7.38E-01	0.17
LC-ESI(-)-QqQ/MS	(243.1 -> 110.0), (243.1 -> 200.0) @2.617	Uridine	NaN	NaN	0.034873171	0.037777856	0.03673982	NaN	0.004144057	0.002779554	0.001355337	0.003222504	0.029856906	0.013969355	0.034550785	0.035023312	0.03311107	0.002575548	0.006651474	0.003246675	0.009358853	0.006379729	2ab	-	-2.13	1.29E-01	3.7	2.64E-03	2.8
LC-ESI(-)-QqQ/MS	(565.0 -> 322.9), (565.0 -> 384.9) @13.408	Uridine-5'-diphosphogalactose // Uridine-5'-diphosphoglucose	NaN	NaN	0.011288782	0.014093909	0.0163783	NaN	0.020545078	0.010106666	0.005662878	0.009599916	0.000355635	0.000175718	0.000373942	0.0003052	0.000337383	NaN	NaN	NaN	NaN	NaN	2ab	-	NaN	0.001448916	0.28	iS only	iS only
LC-ESI(-)-QqQ/MS	(323.0 -> 79.1), (323.0 -> 97.0) @10.133	Uridine-5'-monophosphate	NaN	NaN	0.003490596	0.001890558	0.002088281	NaN	0.001173171	0.002727382	0.000903506	0.002608253	0.001399854	0.001488902	0.001462914	0.001271856	0.001397694	3.15118E-05	6.10297E-05	2.63487E-05	3.11724E-05	3.95167E-05	2ab	-	5.01	1.03E-02	0.4	1.39E-07	5.6
CE-ESI(+)-TOF/MS	117.0791@13.18	Valine	0.021132	0.021483884	0.021074184	0.022275388	0.020868713	0.02009603	0.020953955	0.021244694	0.020370502	0.021518283	0.025943065	0.026783013	0.026934698	0.027143391	0.025541366	0.026491446	0.028602789	0.028045004	0.028677111	0.026892914	2b	-3.42	0.48	3.51E-01	0.036	9.48E-01	-0.0069
LC-ESI(-)-QqQ/MS	(151.0 -> 108.0), (151.0 -> 42.2) @2.388	Xanthine	NaN	NaN	0.036342198	0.024637139	0.035545014	NaN	0.001320898	0.001004289	0.000464543	0.000832464	0.062209858	0.050526669	0.057540347	0.054285076	0.055836085	0.001969916	0.00320855	0.002146928	0.001929432	0.002499738	2ab	-	-14.89	5.57E-03	5.2	1.30E-06	4.9
LC-ESI(-)-QqQ/MS	(283.1 -> 151.0), (283.1 -> 108.0) @7.692	Xanthosine	NaN	NaN	0.003619296	0.002601107	0.001736104	NaN	0.000268294	0.000483571	0.000535794	0.000384468	0.001292144	0.001366468	0.001216372	0.001280813	0.001200677	0.000594054	0.000564612	0.000552732	0.000600107	0.000603001	2ab	-	4.55	3.93E-04	2.7	8.10E-08	1.5
LC-ESI(-)-QqQ/MS	(229.0 -> 79.0, 229.0 -> 97.0) @8.22	Xylulose-5-phosphate // Ribulose-5-phosphate	77.46767993	NaN	66.97676822	49.98714448	105.1610934	NaN	630.0629317	287.4542596	322.9040423	260.2015845	38.15806407	24.16389625	33.74439444	27.4751988	24.08205958	4.647080867	5.269973908	12.74053474	4.501620342	10.87230976	1b	-	?3.80	9.27E-02	-2.3	1.05E-03	2.1
