# Supplementary material for: Application of Multiplatform Mass Spectrometry to the Study of Babesia divergens Metabolism and the Pathogenesis of Human Babesiosis
Source: Int J Mol Sci. 2025 Aug 8;26(16):7677. doi: 10.3390/ijms26167677 (PMC12386598; doi:10.3390/ijms26167677)
Supplement: Supplementary file 1 [file ijms-26-07677-s001.zip › Table S2.xlsx]

## Sheet: Sheet1
Table S2. Calculated absolute concentrations of metabolites confirmed with pure standards in iRBC and uRBC. LOD: limit of detection; LOQ: limit of quantification.
Metabolite	iRBC 1 [µM]	iRBC 2 [µM]	iRBC 3 [µM]	iRBC 4 [µM]	uRBC 2 [µM]	uRBC 3 [µM]	uRBC 4 [µM]	uRBC 5 [µM]
ADP	0.298	0.311	0.293	0.45	0.441	0.294	0.277	0.297
alpha-Ketoglutaric acid	7.336	15.4	16.703	26.488	20.635	9.396	1.255	10.875
AMP	5.143	13.3	11.019	30.175	1.053	0.77	0.588	0.8
Arginine	0.082	0.1	0.095	0.127	1.98	1.433	0.849	1.499
Asparagine	1.261	1.177	1.012	1.078	1.206	0.97	0.769	0.949
Aspartic Acid	33.966	63.771	55.34	114.143	65.501	19.879	4.621	21.915
Citric acid + Isocitric acid	1.521	1.661	1.681	1.714	2.718	1.926	0.662	1.92
Citrulline	0.728	0.758	0.607	0.791	0.083	0.065	0.045	0.068
Dihydroxyacetone phosphate	0.932	0.884	0.71	2.041	24.51	4.261	1.282	3.704
Fructose 6-phosphate	0.029	0.029	0.021	0.02	0.26	0.361	0.284	0.359
Fumaric acid	2.759	6.239	5.569	7.824	14.141	4.709	0.623	5.165
Glucose 6-phosphate	0.008	0.008	0.003	0.011	0.255	0.251	0.068	0.271
Glutamic acid	36.008	65.867	58.474	125.336	531.194	158.211	32.734	181.291
Glutamine	1.845	1.715	1.502	1.703	4.862	3.797	2.964	3.771
Histidine	0.516	0.593	0.52	0.594	0.719	0.533	0.37	0.56
Isoleucine	12.676	19.022	23.619	20.388	29.41	19.832	8.922	18.878
Itaconic acid	0.026	0.186	0.142	9.922	0.027	0.027	0.028	0.027
Lactic acid	209.753	335.648	289.095	334.011	141.557	167.571	13.52	202.132
Leucine	28.554	43.468	41.19	66.856	93.455	45.863	12.885	51.711
Malic acid	2.952	5.023	4.67	8.484	10.933	5.648	1.341	6.154
Methionine	0.938	1.998	2.195	3.683	4.182	2.103	0.599	2.38
NAD+	7.941	5.237	6.385	10.028	65.541	41.647	11.604	36.072
NADH	0.263	1.399	1.402	5.416	0.335	0.167	<LOQ	0.258
Phenylalanine	5.677	11.377	11.215	22.516	55.459	13.313	2.343	16.698
Phosphoenolpyruvic acid	1.366	1.369	1.364	1.404	1.438	1.372	1.358	1.369
Proline	2.092	3.147	2.747	3.102	3.868	3.126	1.302	2.687
Pyruvic acid	103.479	174.276	163.605	220.007	0.419	0.257	0.104	0.297
Ribose 5-phosphate	0.01	0.01	0.0004	0.006	0.056	0.054	0.036	0.047
Sedoheptulose-7-phosphate	0.04	0.031	0.01	0.02	0.073	0.11	0.097	0.109
Serine	1.479	1.557	1.426	1.607	1.259	1.232	0.869	1.312
Succinic acid	0.992	2.528	2.551	4.451	1.329	0.461	<LOD	0.491
Threonine	1.096	1.302	1.013	1.338	1.33	1.184	0.655	1.157
Tryptophan	0.485	0.488	0.478	0.391	0.477	0.461	0.434	0.532
Tyrosine	0.134	0.204	0.194	0.324	0.495	0.221	0.075	0.249
Uracil	0.031	0.053	0.061	0.102	<LOD	<LOD	<LOD	<LOD
Xylulose-5-phosphate + Ribulose-5-phosphate	0.193	0.228	0.149	0.315	1.831	0.831	0.226	0.853
