# Supplementary material for: Application of Multiplatform Mass Spectrometry to the Study of Babesia divergens Metabolism and the Pathogenesis of Human Babesiosis
Source: Int J Mol Sci. 2025 Aug 8;26(16):7677. doi: 10.3390/ijms26167677 (PMC12386598; doi:10.3390/ijms26167677)
Supplement: Supplementary file 1 [file ijms-26-07677-s001.zip › Table S3_revised.csv]

Table S3. Statistical models and significance of growth kinetic experiments. Results from two-way ANOVA testing the effects of metabolite concentration (C) and time (T), and their interaction (C�T), on parasitemia under different supplementation conditions: glucose (6 h, 12 h, and 24 h), glutamine (24 h and 48 h), and hypoxanthine (three independent experiments monitoring up to 2 or 3 days) ANOVA…
Two-way ANOVA	Glucose supplementation
	sum_sq	df	F	p-value
C(Concentration)	28.90678519	2	96.53710667	2.39E-10
C(Time)	4.012496296	2	13.40013358	0.000272852
C(Concentration):C(Time)	3.363237037	4	5.615933604	0.004090257
Residual	2.694933333	18
Two-way ANOVA	Glutamine supplementation
	sum_sq	df	F	p-value
C(Concentration)	35.06838611	2	54.94919603	9.10E-07
C(Time)	40.86833368	1	128.074447	9.26E-08
C(Concentration):C(Time)	19.81853611	2	31.05397044	1.80E-05
Residual	3.829179167	12
Two-way ANOVA	Hypoxanthine supplementation, 3 days parasitemia monitoring experiment
	sum_sq	df	F	p-value
C(Concentration)	1.260416667	1	1.011665084	0.329474194
C(Time)	1727.122733	3	462.0878716	9.54E-16
C(Concentration):C(Time)	4.67565	3	1.250959828	0.324383047
Residual	19.93413333	16
Two-way ANOVA	Hypoxanthine supplementation, 2 days parasitemia monitoring experiment 1
	sum_sq	df	F	p-value
C(Concentration)	0.044005556	1	0.021278368	0.886444881
C(Time)	795.4931444	2	192.3256657	7.67E-10
C(Concentration):C(Time)	0.024411111	2	0.005901852	0.994118413
Residual	24.81706667	12
Two-way ANOVA	Hypoxanthine supplementation, 2 days parasitemia monitoring experiment 2
	sum_sq	df	F	p-value
C(Concentration)	0.888888889	1	0.87707277	0.367470456
C(Time)	905.0154778	2	446.4924928	5.44E-12
C(Concentration):C(Time)	0.826077778	2	0.407548308	0.674149424
Residual	12.16166667	12
Tukey HSD pairwise comparisons	Glucose supplementation
group1	group2	meandiff	p-adj	lower	upper	reject
high Glc_12h	high Glc_24h	0.8667	0.2002	-0.2403	1.9736	FALSE
high Glc_12h	high Glc_6h	-1.0933	0.0544	-2.2003	0.0136	FALSE
high Glc_12h	mid Glc_12h	-0.9967	0.0972	-2.1036	0.1103	FALSE
high Glc_12h	mid Glc_24h	-0.5033	0.7967	-1.6103	0.6036	FALSE
high Glc_12h	mid Glc_6h	-1.5133	0.0036	-2.6203	-0.4064	TRUE
high Glc_12h	no Glc_12h	-2.51	<0.0001	-3.617	-1.403	TRUE
high Glc_12h	no Glc_24h	-2.6933	<0.0001	-3.8003	-1.5864	TRUE
high Glc_12h	no Glc_6h	-2.5433	<0.0001	-3.6503	-1.4364	TRUE
high Glc_24h	high Glc_6h	-1.96	0.0002	-3.067	-0.853	TRUE
high Glc_24h	mid Glc_12h	-1.8633	0.0004	-2.9703	-0.7564	TRUE
high Glc_24h	mid Glc_24h	-1.37	0.0093	-2.477	-0.263	TRUE
high Glc_24h	mid Glc_6h	-2.38	<0.0001	-3.487	-1.273	TRUE
high Glc_24h	no Glc_12h	-3.3767	<0.0001	-4.4836	-2.2697	TRUE
high Glc_24h	no Glc_24h	-3.56	<0.0001	-4.667	-2.453	TRUE
high Glc_24h	no Glc_6h	-3.41	<0.0001	-4.517	-2.303	TRUE
high Glc_6h	mid Glc_12h	0.0967	1	-1.0103	1.2036	FALSE
high Glc_6h	mid Glc_24h	0.59	0.6416	-0.517	1.697	FALSE
high Glc_6h	mid Glc_6h	-0.42	0.9093	-1.527	0.687	FALSE
high Glc_6h	no Glc_12h	-1.4167	0.0068	-2.5236	-0.3097	TRUE
high Glc_6h	no Glc_24h	-1.6	0.0021	-2.707	-0.493	TRUE
high Glc_6h	no Glc_6h	-1.45	0.0055	-2.557	-0.343	TRUE
mid Glc_12h	mid Glc_24h	0.4933	0.8125	-0.6136	1.6003	FALSE
mid Glc_12h	mid Glc_6h	-0.5167	0.7747	-1.6236	0.5903	FALSE
mid Glc_12h	no Glc_12h	-1.5133	0.0036	-2.6203	-0.4064	TRUE
mid Glc_12h	no Glc_24h	-1.6967	0.0011	-2.8036	-0.5897	TRUE
mid Glc_12h	no Glc_6h	-1.5467	0.0029	-2.6536	-0.4397	TRUE
mid Glc_24h	mid Glc_6h	-1.01	0.0899	-2.117	0.097	FALSE
mid Glc_24h	no Glc_12h	-2.0067	0.0002	-3.1136	-0.8997	TRUE
mid Glc_24h	no Glc_24h	-2.19	0.0001	-3.297	-1.083	TRUE
mid Glc_24h	no Glc_6h	-2.04	0.0001	-3.147	-0.933	TRUE
mid Glc_6h	no Glc_12h	-0.9967	0.0972	-2.1036	0.1103	FALSE
mid Glc_6h	no Glc_24h	-1.18	0.0316	-2.287	-0.073	TRUE
mid Glc_6h	no Glc_6h	-1.03	0.0798	-2.137	0.077	FALSE
no Glc_12h	no Glc_24h	-0.1833	0.9995	-1.2903	0.9236	FALSE
no Glc_12h	no Glc_6h	-0.0333	1	-1.1403	1.0736	FALSE
no Glc_24h	no Glc_6h	0.15	0.9999	-0.957	1.257	FALSE
Tukey HSD pairwise comparisons	Glutamine supplementation
group1	group2	meandiff	p-adj	lower	upper	reject
0.3 g/L Gln_24h	0.3 g/L Gln_48h	4.3208	<0.0001	2.7716	5.8701	TRUE
0.3 g/L Gln_24h	0.6 g/L Gln_24h	-1.5842	0.044	-3.1334	-0.0349	TRUE
0.3 g/L Gln_24h	0.6 g/L Gln_48h	3.0833	0.0003	1.5341	4.6326	TRUE
0.3 g/L Gln_24h	no Gln_24h	-1.2683	0.1352	-2.8176	0.2809	FALSE
0.3 g/L Gln_24h	no Gln_48h	-1.2158	0.1614	-2.7651	0.3334	FALSE
0.3 g/L Gln_48h	0.6 g/L Gln_24h	-5.905	<0.0001	-7.4542	-4.3558	TRUE
0.3 g/L Gln_48h	0.6 g/L Gln_48h	-1.2375	0.1501	-2.7867	0.3117	FALSE
0.3 g/L Gln_48h	no Gln_24h	-5.5892	<0.0001	-7.1384	-4.0399	TRUE
0.3 g/L Gln_48h	no Gln_48h	-5.5367	<0.0001	-7.0859	-3.9874	TRUE
0.6 g/L Gln_24h	0.6 g/L Gln_48h	4.6675	<0.0001	3.1183	6.2167	TRUE
0.6 g/L Gln_24h	no Gln_24h	0.3158	0.9803	-1.2334	1.8651	FALSE
0.6 g/L Gln_24h	no Gln_48h	0.3683	0.9624	-1.1809	1.9176	FALSE
0.6 g/L Gln_48h	no Gln_24h	-4.3517	<0.0001	-5.9009	-2.8024	TRUE
0.6 g/L Gln_48h	no Gln_48h	-4.2992	<0.0001	-5.8484	-2.7499	TRUE
no Gln_24h	no Gln_48h	0.0525	1	-1.4967	1.6017	FALSE
Tukey HSD pairwise comparisons	Hypoxanthine supplementation, 3 days parasitemia monitoring experiment
group1	group2	meandiff	p-adj	lower	upper	reject
50 mg/L HX_0h	50 mg/L HX_12h	3.0767	0.0587	-0.0786	6.232	FALSE
50 mg/L HX_0h	50 mg/L HX_24h	9.7333	<0.0001	6.578	12.8886	TRUE
50 mg/L HX_0h	50 mg/L HX_48h	22.34	<0.0001	19.1847	25.4953	TRUE
50 mg/L HX_0h	no HX_0h	0	1	-3.1553	3.1553	FALSE
50 mg/L HX_0h	no HX_12h	3.4367	0.0278	0.2814	6.592	TRUE
50 mg/L HX_0h	no HX_24h	7.7933	<0.0001	4.638	10.9486	TRUE
50 mg/L HX_0h	no HX_48h	22.0867	<0.0001	18.9314	25.242	TRUE
50 mg/L HX_12h	50 mg/L HX_24h	6.6567	<0.0001	3.5014	9.812	TRUE
50 mg/L HX_12h	50 mg/L HX_48h	19.2633	<0.0001	16.108	22.4186	TRUE
50 mg/L HX_12h	no HX_0h	-3.0767	0.0587	-6.232	0.0786	FALSE
50 mg/L HX_12h	no HX_12h	0.36	0.9999	-2.7953	3.5153	FALSE
50 mg/L HX_12h	no HX_24h	4.7167	0.0018	1.5614	7.872	TRUE
50 mg/L HX_12h	no HX_48h	19.01	<0.0001	15.8547	22.1653	TRUE
50 mg/L HX_24h	50 mg/L HX_48h	12.6067	<0.0001	9.4514	15.762	TRUE
50 mg/L HX_24h	no HX_0h	-9.7333	<0.0001	-12.8886	-6.578	TRUE
50 mg/L HX_24h	no HX_12h	-6.2967	0.0001	-9.452	-3.1414	TRUE
50 mg/L HX_24h	no HX_24h	-1.94	0.4383	-5.0953	1.2153	FALSE
50 mg/L HX_24h	no HX_48h	12.3533	<0.0001	9.198	15.5086	TRUE
50 mg/L HX_48h	no HX_0h	-22.34	<0.0001	-25.4953	-19.1847	TRUE
50 mg/L HX_48h	no HX_12h	-18.9033	<0.0001	-22.0586	-15.748	TRUE
50 mg/L HX_48h	no HX_24h	-14.5467	<0.0001	-17.702	-11.3914	TRUE
50 mg/L HX_48h	no HX_48h	-0.2533	1	-3.4086	2.902	FALSE
no HX_0h	no HX_12h	3.4367	0.0278	0.2814	6.592	TRUE
no HX_0h	no HX_24h	7.7933	<0.0001	4.638	10.9486	TRUE
no HX_0h	no HX_48h	22.0867	<0.0001	18.9314	25.242	TRUE
no HX_12h	no HX_24h	4.3567	0.0039	1.2014	7.512	TRUE
no HX_12h	no HX_48h	18.65	<0.0001	15.4947	21.8053	TRUE
no HX_24h	no HX_48h	14.2933	<0.0001	11.138	17.4486	TRUE
Tukey HSD pairwise comparisons	Hypoxanthine supplementation, 2 days parasitemia monitoring experiment 1
group1	group2	meandiff	p-adj	lower	upper	reject
50 mg/L HX_0h	50 mg/L HX_12h	7.53	0.0004	3.586	11.474	TRUE
50 mg/L HX_0h	50 mg/L HX_24h	16.1833	<0.0001	12.2393	20.1274	TRUE
50 mg/L HX_0h	no HX_0h	0	1	-3.944	3.944	FALSE
50 mg/L HX_0h	no HX_12h	7.65	0.0003	3.706	11.594	TRUE
50 mg/L HX_0h	no HX_24h	16.36	<0.0001	12.416	20.304	TRUE
50 mg/L HX_12h	50 mg/L HX_24h	8.6533	0.0001	4.7093	12.5974	TRUE
50 mg/L HX_12h	no HX_0h	-7.53	0.0004	-11.474	-3.586	TRUE
50 mg/L HX_12h	no HX_12h	0.12	1	-3.824	4.064	FALSE
50 mg/L HX_12h	no HX_24h	8.83	0.0001	4.886	12.774	TRUE
50 mg/L HX_24h	no HX_0h	-16.1833	<0.0001	-20.1274	-12.2393	TRUE
50 mg/L HX_24h	no HX_12h	-8.5333	0.0001	-12.4774	-4.5893	TRUE
50 mg/L HX_24h	no HX_24h	0.1767	1	-3.7674	4.1207	FALSE
no HX_0h	no HX_12h	7.65	0.0003	3.706	11.594	TRUE
no HX_0h	no HX_24h	16.36	<0.0001	12.416	20.304	TRUE
no HX_12h	no HX_24h	8.71	0.0001	4.766	12.654	TRUE
Tukey HSD pairwise comparisons	Hypoxanthine supplementation, 2 days parasitemia monitoring experiment 2
group1	group2	meandiff	p-adj	lower	upper	reject
50 mg/L HX_0h	50 mg/L HX_12h	6.1767	0.0001	3.4157	8.9376	TRUE
50 mg/L HX_0h	50 mg/L HX_24h	17.2067	<0.0001	14.4457	19.9676	TRUE
50 mg/L HX_0h	no HX_0h	0	1	-2.761	2.761	FALSE
50 mg/L HX_0h	no HX_12h	5.1533	0.0005	2.3924	7.9143	TRUE
50 mg/L HX_0h	no HX_24h	16.8967	<0.0001	14.1357	19.6576	TRUE
50 mg/L HX_12h	50 mg/L HX_24h	11.03	<0.0001	8.269	13.791	TRUE
50 mg/L HX_12h	no HX_0h	-6.1767	0.0001	-8.9376	-3.4157	TRUE
50 mg/L HX_12h	no HX_12h	-1.0233	0.8075	-3.7843	1.7376	FALSE
50 mg/L HX_12h	no HX_24h	10.72	<0.0001	7.959	13.481	TRUE
50 mg/L HX_24h	no HX_0h	-17.2067	<0.0001	-19.9676	-14.4457	TRUE
50 mg/L HX_24h	no HX_12h	-12.0533	<0.0001	-14.8143	-9.2924	TRUE
50 mg/L HX_24h	no HX_24h	-0.31	0.9987	-3.071	2.451	FALSE
no HX_0h	no HX_12h	5.1533	0.0005	2.3924	7.9143	TRUE
no HX_0h	no HX_24h	16.8967	<0.0001	14.1357	19.6576	TRUE
no HX_12h	no HX_24h	11.7433	<0.0001	8.9824	14.5043	TRUE
