# Supplementary material for: Application of Multiplatform Mass Spectrometry to the Study of Babesia divergens Metabolism and the Pathogenesis of Human Babesiosis
Source: Int J Mol Sci. 2025 Aug 8;26(16):7677. doi: 10.3390/ijms26167677 (PMC12386598; doi:10.3390/ijms26167677)
Supplement: Supplementary file 1 [file ijms-26-07677-s001.zip › Table S4.csv]

Table S4. Parasitemia values obtained in growth experiments. Data represent parasitemia percentages measured in biological replicates (R) and technical well replicates (W) under different nutrient concentrations and time points. Experiments were conducted for three growth conditions: (i) Glucose (0, 2, and 4 g/L) at 6, 12, and 24 hours; (ii) Glutamine (0, 0.3, and 0.6 g/L) at 24 and 48 hours; and…
Glucose growth experiment
replicate	concentration	time (h)	field 1 parasitemia	field 2 parasitemia	field 3 parasitemia	average parasitemia
R1	0 g/L	24	0.71%	0.00%	1.01%	0.57%
R2	0 g/L	24	0.47%	0.42%	0.00%	0.30%
R3	0 g/L	24	0.44%	1.02%	0.00%	0.49%
R1	2 g/L	24	2.56%	3.19%	3.47%	3.07%
R2	2 g/L	24	1.78%	2.61%	2.50%	2.30%
R3	2 g/L	24	2.88%	2.69%	2.11%	2.56%
R1	4 g/L	24	2.08%	4.29%	4.09%	3.49%
R2	4 g/L	24	5.10%	2.72%	5.96%	4.59%
R3	4 g/L	24	4.08%	4.28%	3.51%	3.96%
R1	0 g/L	12	1.31%	0.47%	0.41%	0.73%
R2	0 g/L	12	1.03%	0.50%	0.54%	0.69%
R3	0 g/L	12	0.44%	1.02%	0.00%	0.49%
R1	2 g/L	12	1.91%	2.43%	2.63%	2.32%
R2	2 g/L	12	2.00%	1.29%	2.97%	2.09%
R3	2 g/L	12	2.62%	1.66%	1.69%	1.99%
R1	4 g/L	12	1.91%	2.61%	4.34%	2.95%
R2	4 g/L	12	3.80%	3.76%	3.95%	3.84%
R3	4 g/L	12	3.15%	2.88%	1.91%	2.65%
R1	0 g/L	6	0.39%	0.00%	1.20%	0.53%
R2	0 g/L	6	0.42%	0.85%	0.41%	0.56%
R3	0 g/L	6	0.78%	0.68%	0.70%	0.72%
R1	2 g/L	6	1.65%	1.01%	3.27%	1.98%
R2	2 g/L	6	1.16%	2.10%	2.43%	1.90%
R3	2 g/L	6	1.02%	1.20%	0.85%	1.02%
R1	4 g/L	6	1.91%	2.61%	4.34%	2.95%
R2	4 g/L	6	3.80%	3.76%	3.95%	3.84%
R3	4 g/L	6	3.15%	2.88%	1.91%	2.65%
Glutamine growth experiment		time (h)	field 1 parasitemia	field 2 parasitemia	average parasitemia
R1W1	0 g/L	24	2.49%	2.08%	2.29%
R1W2	0 g/L	24	2.61%	1.50%	2.06%
R2W1	0 g/L	24	2.44%	1.86%	2.15%
R2W2	0 g/L	24	1.72%	1.73%	1.73%
R3W1	0 g/L	24	2.60%	1.91%	2.26%
R3W2	0 g/L	24	NO >200cels	-	-
R1W1	0.3 g/L	24	2.80%	5.10%	3.95%
R1W2	0.3 g/L	24	3.86%	5.32%	4.59%
R2W1	0.3 g/L	24	2.43%	3.70%	3.07%
R2W2	0.3 g/L	24	2.85%	2.23%	2.54%
R3W1	0.3 g/L	24	3.70%	3.20%	3.45%
R3W2	0.3 g/L	24	2.55%	3.11%	2.83%
R1W1	0.6 g/L	24	1.87%	1.71%	1.79%
R1W2	0.6 g/L	24	1.50%	0.99%	1.25%
R2W1	0.6 g/L	24	1.52%	1.78%	1.65%
R2W2	0.6 g/L	24	1.71%	1.44%	1.58%
R3W1	0.6 g/L	24	0.86%	1.55%	1.21%
R3W2	0.6 g/L	24	2.16%	1.88%	2.02%
R1W1	0 g/L	48	2.63%	1.76%	2.20%
R1W2	0 g/L	48	2.45%	3.60%	3.03%
R2W1	0 g/L	48	2.05%	1.56%	1.81%
R2W2	0 g/L	48	1.18%	1.08%	1.13%
R3W1	0 g/L	48	2.00%	1.06%	1.53%
R3W2	0 g/L	48	2.67%	3.07%	2.87%
R1W1	0.3 g/L	48	8.00%	6.69%	7.35%
R1W2	0.3 g/L	48	9.46%	8.64%	9.05%
R2W1	0.3 g/L	48	8.65%	6.98%	7.82%
R2W2	0.3 g/L	48	8.83%	7.34%	8.09%
R3W1	0.3 g/L	48	6.00%	8.05%	7.03%
R3W2	0.3 g/L	48	7.17%	5.93%	6.55%
R1W1	0.6 g/L	48	6.41%	5.35%	5.88%
R1W2	0.6 g/L	48	9.04%	6.59%	7.82%
R2W1	0.6 g/L	48	6.59%	7.17%	6.88%
R2W2	0.6 g/L	48	5.86%	5.15%	5.51%
R3W1	0.6 g/L	48	5.44%	6.00%	5.72%
R3W2	0.6 g/L	48	7.06%	5.95%	6.51%
Hypoxanthine growth experiment, three-day experiment 1
R1	0 g/L	0	0.50%	0.50%	0.50%
R2	0 g/L	0	0.50%	0.50%	0.50%
R3	0 g/L	0	0.50%	0.50%	0.50%
R1	0 g/L	1	3.54%	3.92%	3.73%
R2	0 g/L	1	5.57%	3.95%	4.76%
R3	0 g/L	1	3.41%	3.22%	3.32%
R1	0 g/L	2	8.94%	7.71%	8.33%
R2	0 g/L	2	8.78%	6.75%	7.77%
R3	0 g/L	2	9.69%	7.87%	8.78%
R1	0 g/L	3	18.34%	23.21%	20.78%
R2	0 g/L	3	22.01%	22.00%	22.01%
R3	0 g/L	3	22.86%	27.07%	24.97%
R1	50 mg/L	0	0.50%	0.50%	0.50%
R2	50 mg/L	0	0.50%	0.50%	0.50%
R3	50 mg/L	0	0.50%	0.50%	0.50%
R1	50 mg/L	1	2.16%	2.88%	2.52%
R2	50 mg/L	1	3.35%	5.36%	4.36%
R3	50 mg/L	1	3.90%	3.79%	3.85%
R1	50 mg/L	2	10.50%	10.83%	10.67%
R2	50 mg/L	2	10.44%	10.21%	10.33%
R3	50 mg/L	2	9.21%	10.18%	9.70%
R1	50 mg/L	3	23.77%	21.40%	22.59%
R2	50 mg/L	3	25.50%	24.07%	24.79%
R3	50 mg/L	3	20.59%	21.68%	21.14%
replicate	concentration	time (days)	field 1 parasitemia	field 2 parasitemia	average parasitemia
R1	0 g/L	0	0.50%	0.50%	0.50%
R2	0 g/L	0	0.50%	0.50%	0.50%
R3	0 g/L	0	0.50%	0.50%	0.50%
R1	0 g/L	1	7.82%	7.32%	7.57%
R2	0 g/L	1	8.78%	9.75%	9.27%
R3	0 g/L	1	8.69%	6.53%	7.61%
R1	0 g/L	2	16.52%	17.95%	17.24%
R2	0 g/L	2	17.58%	19.23%	18.41%
R3	0 g/L	2	15.63%	14.23%	14.93%
R1	50 mg/L	0	0.50%	0.50%	0.50%
R2	50 mg/L	0	0.50%	0.50%	0.50%
R3	50 mg/L	0	0.50%	0.50%	0.50%
R1	50 mg/L	1	6.23%	6.20%	6.22%
R2	50 mg/L	1	5.60%	7.18%	6.39%
R3	50 mg/L	1	7.09%	7.74%	7.42%
R1	50 mg/L	2	19.92%	18.40%	19.16%
R2	50 mg/L	2	17.81%	18.20%	18.01%
R3	50 mg/L	2	15.70%	16.20%	15.95%
Hypoxanthine growth experiment, two-day experiment 2
replicate	concentration	time (days)	field 1 parasitemia	field 2 parasitemia	average parasitemia
R1	0 g/L	0	0.50%	0.50%	0.50%
R2	0 g/L	0	0.50%	0.50%	0.50%
R3	0 g/L	0	0.50%	0.50%	0.50%
R1	0 g/L	1	5.64%	6.18%	5.91%
R2	0 g/L	1	7.23%	7.31%	7.27%
R3	0 g/L	1	9.63%	10.79%	10.21%
R1	0 g/L	2	18.50%	19.30%	18.90%
R2	0 g/L	2	16.90%	13.95%	15.43%
R3	0 g/L	2	13.90%	17.54%	15.72%
R1	50 mg/L	0	0.50%	0.50%	0.50%
R2	50 mg/L	0	0.50%	0.50%	0.50%
R3	50 mg/L	0	0.50%	0.50%	0.50%
R1	50 mg/L	1	5.46%	4.89%	5.18%
R2	50 mg/L	1	6.68%	5.75%	6.22%
R3	50 mg/L	1	5.43%	5.69%	5.56%
R1	50 mg/L	2	11.63%	19.38%	15.51%
R2	50 mg/L	2	19.72%	17.48%	18.60%
R3	50 mg/L	2	18.25%	17.91%	18.08%
