# Supplementary material for: Application of Multiplatform Mass Spectrometry to the Study of Babesia divergens Metabolism and the Pathogenesis of Human Babesiosis
Source: Int J Mol Sci. 2025 Aug 8;26(16):7677. doi: 10.3390/ijms26167677 (PMC12386598; doi:10.3390/ijms26167677)
Supplement: Supplementary file 1 [file ijms-26-07677-s001.zip › Table S5_revised.xlsx]

## Sheet: Sheet1
Table S5. Sample size for each sample group in each appliead analytical platform.
	CE-ESI(+)-QTOF/MS	GC-CI(+)-QTOF/MS	LC-ESI-(-)QqQ/MS (quantified metabolites method)	LC-ESI-(-)QqQ/MS (non-quantified metabolites method)	LC-ESI(+)-QTOF/MS	LC-ESI(-)-QTOF/MS
iRBC	5	5	3	4	5	5
uRBC	5	5	4	4	5	4
iS	5	5	5	5	5	-
uS	5	4	5	5	5	-
